# Supplementary material for: Cortical state dynamics and selective attention define the spatial pattern of correlated variability in neocortex
Source: Nat Commun. 2022 Jan 10;13:44. doi: 10.1038/s41467-021-27724-4 (PMC8748999; doi:10.1038/s41467-021-27724-4)
Supplement: Supplementary file 6 — Source Data [file 41467_2021_27724_MOESM6_ESM.xlsx]

## Sheet: fig1b
channel_1	channel_2	channel_3	channel_4	channel_5	channel_6	channel_7	channel_8	channel_9	channel_10	channel_11	channel_12	channel_13	channel_14	channel_15	channel_16
-0.4852	-0.49935	-0.478425	-0.499075	-0.496375	-0.4868	-0.499475	-0.49845	-0.499025	-0.49855	-0.4973	-0.499025	-0.498775	-0.496375	-0.496	-0.49565
-0.4751	-0.4955	-0.47665	-0.495525	-0.482175	-0.484875	-0.498325	-0.496	-0.4939	-0.4948	-0.494575	-0.49695	-0.498075	-0.494825	-0.4918	-0.482025
-0.472125	-0.48495	-0.47535	-0.4902	-0.479675	-0.4788	-0.4951	-0.4907	-0.4915	-0.491375	-0.492525	-0.49235	-0.496275	-0.49405	-0.481575	-0.478675
-0.467525	-0.481375	-0.472025	-0.486575	-0.47835	-0.476025	-0.4881	-0.489275	-0.48605	-0.489725	-0.485325	-0.484825	-0.493725	-0.48435	-0.479	-0.475325
-0.4652	-0.47015	-0.470125	-0.4819	-0.476125	-0.47435	-0.4864	-0.488225	-0.484275	-0.4824	-0.48255	-0.479325	-0.484725	-0.47895	-0.4739	-0.47075
-0.462325	-0.461225	-0.464125	-0.47825	-0.474325	-0.473275	-0.484625	-0.479625	-0.482075	-0.48115	-0.480775	-0.4739	-0.469225	-0.4771	-0.47055	-0.469625
-0.458225	-0.459475	-0.4623	-0.4756	-0.473125	-0.4711	-0.477525	-0.477125	-0.48	-0.47275	-0.478525	-0.4719	-0.46555	-0.47575	-0.469775	-0.45595
-0.456675	-0.458225	-0.45735	-0.47375	-0.47165	-0.4702	-0.47505	-0.474975	-0.478025	-0.4709	-0.4745	-0.46915	-0.46295	-0.469575	-0.464625	-0.45245
-0.4547	-0.455825	-0.453925	-0.47145	-0.469275	-0.46755	-0.471175	-0.471325	-0.47035	-0.4694	-0.4728	-0.46775	-0.4529	-0.46875	-0.463725	-0.4505
-0.451925	-0.44505	-0.451575	-0.46425	-0.468125	-0.46475	-0.46185	-0.467775	-0.4695	-0.4661	-0.469425	-0.466775	-0.445475	-0.46695	-0.462225	-0.4454
-0.447575	-0.434325	-0.45075	-0.4631	-0.466125	-0.460975	-0.46025	-0.4644	-0.468975	-0.4633	-0.467075	-0.464275	-0.433675	-0.46565	-0.459775	-0.44395
-0.444225	-0.432875	-0.443325	-0.462325	-0.46265	-0.455175	-0.456725	-0.462125	-0.4644	-0.460125	-0.465425	-0.463325	-0.427925	-0.4636	-0.458725	-0.442975
-0.43285	-0.413375	-0.441975	-0.46055	-0.4603	-0.4508	-0.4549	-0.45945	-0.46275	-0.459125	-0.463275	-0.458575	-0.4259	-0.461725	-0.457125	-0.43725
-0.431825	-0.405575	-0.439775	-0.458225	-0.45775	-0.4473	-0.453825	-0.4574	-0.455975	-0.457925	-0.462	-0.4563	-0.4175	-0.459975	-0.45555	-0.43235
-0.42765	-0.3862	-0.434475	-0.45505	-0.4562	-0.443275	-0.44985	-0.4538	-0.44775	-0.455625	-0.459275	-0.4545	-0.41495	-0.45865	-0.4543	-0.43145
-0.41605	-0.3717	-0.4335	-0.451775	-0.45425	-0.438175	-0.440175	-0.45315	-0.4429	-0.4515	-0.4574	-0.452375	-0.412425	-0.4569	-0.451025	-0.42915
-0.4132	-0.3592	-0.432575	-0.449525	-0.453525	-0.431675	-0.43885	-0.44765	-0.437625	-0.449925	-0.449975	-0.448425	-0.41025	-0.453575	-0.449075	-0.42645
-0.409075	-0.3442	-0.428675	-0.44335	-0.44975	-0.42995	-0.42965	-0.445175	-0.432925	-0.44915	-0.445025	-0.444725	-0.407325	-0.45235	-0.4456	-0.424525
-0.405625	-0.330325	-0.422975	-0.4419	-0.44855	-0.421425	-0.415425	-0.44275	-0.426975	-0.44785	-0.442725	-0.4414	-0.404425	-0.45095	-0.44395	-0.422475
-0.4044	-0.31995	-0.421325	-0.439125	-0.44715	-0.40765	-0.410725	-0.4353	-0.425425	-0.44465	-0.440475	-0.434875	-0.39925	-0.449025	-0.44285	-0.4204
-0.383775	-0.316975	-0.414525	-0.433625	-0.444425	-0.400725	-0.408775	-0.43405	-0.42285	-0.442475	-0.43885	-0.43375	-0.389175	-0.44715	-0.44	-0.416475
-0.379525	-0.31205	-0.41165	-0.42405	-0.438475	-0.39365	-0.408025	-0.4325	-0.421875	-0.4389	-0.434325	-0.4307	-0.38775	-0.446125	-0.4376	-0.4145
-0.378625	-0.291	-0.409625	-0.4211	-0.43635	-0.39175	-0.406875	-0.429975	-0.41905	-0.436925	-0.4333	-0.429375	-0.374025	-0.443325	-0.434075	-0.4062
-0.375825	-0.275875	-0.407575	-0.41815	-0.4347	-0.39045	-0.402475	-0.427525	-0.4151	-0.432775	-0.430775	-0.42785	-0.353625	-0.439275	-0.43025	-0.404925
-0.3723	-0.274625	-0.40565	-0.416875	-0.431675	-0.387525	-0.39535	-0.42525	-0.406875	-0.431225	-0.429225	-0.42705	-0.34805	-0.4332	-0.4223	-0.398
-0.369825	-0.254275	-0.4024	-0.4147	-0.429675	-0.384625	-0.388925	-0.423375	-0.40355	-0.429	-0.42275	-0.42625	-0.342325	-0.4312	-0.420075	-0.394925
-0.3667	-0.23045	-0.4006	-0.41355	-0.4248	-0.3801	-0.385975	-0.41975	-0.393225	-0.425825	-0.41925	-0.424425	-0.335525	-0.42185	-0.417925	-0.39395
-0.36095	-0.225625	-0.3931	-0.4091	-0.4224	-0.378425	-0.3805	-0.415275	-0.38955	-0.424975	-0.41725	-0.42265	-0.325575	-0.4201	-0.41715	-0.3925
-0.35905	-0.224975	-0.39145	-0.404075	-0.42085	-0.377575	-0.37595	-0.41345	-0.3865	-0.4229	-0.408525	-0.419025	-0.3176	-0.415525	-0.41385	-0.3878
-0.349075	-0.2231	-0.39035	-0.40245	-0.4187	-0.370175	-0.3695	-0.412025	-0.382875	-0.422025	-0.407175	-0.416	-0.306475	-0.414125	-0.4083	-0.38085
-0.344025	-0.219975	-0.386375	-0.392025	-0.416975	-0.3624	-0.3659	-0.407975	-0.381425	-0.412075	-0.406375	-0.412375	-0.29425	-0.4088	-0.4065	-0.376625
-0.342	-0.215975	-0.38115	-0.39105	-0.409575	-0.358175	-0.364525	-0.404825	-0.38045	-0.4059	-0.402775	-0.406275	-0.290475	-0.401175	-0.40095	-0.373275
-0.339425	-0.156325	-0.3799	-0.38505	-0.40785	-0.3556	-0.35815	-0.40275	-0.378775	-0.4029	-0.4015	-0.40465	-0.2746	-0.395725	-0.39435	-0.3721
-0.338625	-0.13275	-0.3762	-0.384225	-0.405925	-0.35025	-0.35545	-0.40145	-0.3752	-0.39405	-0.395625	-0.4028	-0.2736	-0.39435	-0.3928	-0.36815
-0.32925	-0.13015	-0.3737	-0.38105	-0.40235	-0.336375	-0.35015	-0.390875	-0.3711	-0.3845	-0.393725	-0.402075	-0.26385	-0.3894	-0.38715	-0.36625
-0.317275	-0.1293	-0.37015	-0.376275	-0.4005	-0.333425	-0.34585	-0.386375	-0.36	-0.3735	-0.39135	-0.40155	-0.261925	-0.386925	-0.37895	-0.3643
-0.30615	-0.12045	-0.36165	-0.365425	-0.39905	-0.324225	-0.34205	-0.385225	-0.35855	-0.3676	-0.389175	-0.39885	-0.254325	-0.378975	-0.376925	-0.355225
-0.30255	-0.1197	-0.3609	-0.36065	-0.39825	-0.322875	-0.3369	-0.37165	-0.35405	-0.3662	-0.386925	-0.396175	-0.252925	-0.377775	-0.37465	-0.351175
-0.293025	-0.111625	-0.358925	-0.359475	-0.393575	-0.32035	-0.326175	-0.366925	-0.350325	-0.354025	-0.383025	-0.3923	-0.244925	-0.374575	-0.370675	-0.34845
-0.29085	-0.103425	-0.356175	-0.357225	-0.390325	-0.31885	-0.3211	-0.36585	-0.347875	-0.3525	-0.37965	-0.38685	-0.2423	-0.373275	-0.365675	-0.347775
-0.28825	-0.09685	-0.352925	-0.35075	-0.38875	-0.3004	-0.3158	-0.3635	-0.33845	-0.34295	-0.37485	-0.384025	-0.23235	-0.371	-0.36465	-0.34585
-0.28085	-0.0906	-0.351925	-0.3485	-0.37845	-0.2677	-0.309675	-0.350975	-0.329775	-0.34005	-0.360125	-0.381125	-0.230325	-0.367375	-0.36315	-0.34055
-0.26765	-0.09	-0.344975	-0.347425	-0.373825	-0.260925	-0.306475	-0.348175	-0.32775	-0.33475	-0.348775	-0.379875	-0.226925	-0.3664	-0.354725	-0.339725
-0.265525	-0.080425	-0.338775	-0.339725	-0.372975	-0.248575	-0.300125	-0.33815	-0.3209	-0.333125	-0.342725	-0.375575	-0.219725	-0.3654	-0.348725	-0.33685
-0.257375	-0.06665	-0.335825	-0.3384	-0.369925	-0.24095	-0.285975	-0.33595	-0.305775	-0.331525	-0.3388	-0.37045	-0.216475	-0.363175	-0.34555	-0.331425
-0.254075	-0.06405	-0.3347	-0.3339	-0.359675	-0.2372	-0.258825	-0.332475	-0.2946	-0.32945	-0.3345	-0.367475	-0.20665	-0.3614	-0.3435	-0.3303
-0.2528	-0.050425	-0.33035	-0.3226	-0.355875	-0.232475	-0.254875	-0.3241	-0.291975	-0.3268	-0.3327	-0.363775	-0.19765	-0.358375	-0.342575	-0.32325
-0.233525	-0.046375	-0.321025	-0.319725	-0.35235	-0.225	-0.2498	-0.318625	-0.283325	-0.32045	-0.320625	-0.36235	-0.180075	-0.350925	-0.33905	-0.320575
-0.229925	-0.044425	-0.316975	-0.318375	-0.351525	-0.21225	-0.245775	-0.310025	-0.282075	-0.317675	-0.319275	-0.357025	-0.178475	-0.348525	-0.337825	-0.3166
-0.22755	-0.04165	-0.312075	-0.305925	-0.343175	-0.2099	-0.2418	-0.308125	-0.278025	-0.310575	-0.31035	-0.354975	-0.17745	-0.347625	-0.3299	-0.315875
-0.22555	-0.031625	-0.31085	-0.3051	-0.33515	-0.20885	-0.23745	-0.304925	-0.2752	-0.309625	-0.308775	-0.344175	-0.151775	-0.339275	-0.317975	-0.3133
-0.22385	0.00595	-0.304325	-0.30175	-0.334025	-0.2047	-0.205125	-0.302175	-0.27285	-0.3043	-0.3012	-0.34275	-0.134025	-0.33795	-0.3161	-0.3032
-0.21595	0.0067	-0.301325	-0.2981	-0.32895	-0.200375	-0.202875	-0.300875	-0.26805	-0.301275	-0.2993	-0.340775	-0.129525	-0.336525	-0.31495	-0.301875
-0.211175	0.012725	-0.295025	-0.2939	-0.3265	-0.17685	-0.183325	-0.297225	-0.2667	-0.281125	-0.28885	-0.3373	-0.127175	-0.326025	-0.30455	-0.297575
-0.19865	0.023775	-0.293625	-0.290625	-0.3226	-0.173525	-0.179625	-0.294525	-0.2621	-0.276125	-0.28715	-0.336475	-0.1248	-0.322025	-0.300625	-0.2912
-0.197025	0.034425	-0.2848	-0.289625	-0.321475	-0.1682	-0.177875	-0.293125	-0.258625	-0.27275	-0.28105	-0.33575	-0.115325	-0.319525	-0.2938	-0.288475
-0.17755	0.05995	-0.284025	-0.28175	-0.299775	-0.16265	-0.171475	-0.286075	-0.249125	-0.2703	-0.279675	-0.331025	-0.113925	-0.317675	-0.291625	-0.286225
-0.16855	0.097525	-0.2812	-0.26585	-0.295725	-0.152375	-0.155575	-0.280275	-0.240525	-0.261475	-0.276775	-0.325425	-0.112	-0.313325	-0.28845	-0.283475
-0.160775	0.11985	-0.269975	-0.26455	-0.291325	-0.1382	-0.1332	-0.27805	-0.2394	-0.25975	-0.266575	-0.323675	-0.11125	-0.297325	-0.274125	-0.275475
-0.1563	0.137975	-0.268875	-0.26235	-0.288525	-0.136675	-0.1193	-0.272625	-0.232925	-0.25065	-0.250725	-0.321825	-0.11055	-0.295375	-0.27105	-0.2739
-0.14945	0.1504	-0.26505	-0.2544	-0.2855	-0.134475	-0.11265	-0.268575	-0.229475	-0.249175	-0.2415	-0.317175	-0.09975	-0.288975	-0.26705	-0.2691
-0.1447	0.1591	-0.2614	-0.2534	-0.2823	-0.114925	-0.09785	-0.263225	-0.21975	-0.248325	-0.239575	-0.31535	-0.0981	-0.284375	-0.263975	-0.265875
-0.141375	0.162575	-0.2575	-0.251125	-0.27715	-0.110075	-0.08675	-0.25895	-0.21715	-0.24635	-0.237125	-0.31285	-0.095725	-0.28325	-0.2554	-0.261625
-0.1364	0.170125	-0.251375	-0.250225	-0.26955	-0.07615	-0.083625	-0.255	-0.216075	-0.245075	-0.225325	-0.311175	-0.08325	-0.2816	-0.25375	-0.255625
-0.13005	0.186125	-0.249625	-0.24935	-0.2662	-0.069925	-0.08215	-0.254025	-0.214225	-0.24125	-0.2228	-0.310275	-0.08155	-0.27905	-0.25255	-0.25465
-0.12915	0.1873	-0.2446	-0.246775	-0.265025	-0.062125	-0.068175	-0.250975	-0.2119	-0.2361	-0.217025	-0.308775	-0.07695	-0.2761	-0.248625	-0.252125
-0.120375	0.216375	-0.238525	-0.24535	-0.262325	-0.04305	-0.064775	-0.245725	-0.20925	-0.2346	-0.213975	-0.301425	-0.074025	-0.27335	-0.2476	-0.2496
-0.1129	0.220175	-0.233975	-0.2397	-0.258175	-0.022325	-0.062075	-0.244025	-0.199375	-0.22955	-0.196425	-0.300175	-0.072175	-0.265875	-0.235425	-0.247225
-0.10845	0.22625	-0.231	-0.231225	-0.25685	-0.011025	-0.043625	-0.2333	-0.198275	-0.22635	-0.193625	-0.29605	-0.05855	-0.26395	-0.2315	-0.24415
-0.09555	0.228075	-0.22745	-0.2232	-0.253425	-0.005925	-0.020225	-0.225725	-0.18255	-0.221975	-0.18785	-0.292	-0.0425	-0.25685	-0.230625	-0.24305
-0.080675	0.2325	-0.2257	-0.222625	-0.227225	0.0021	-0.013175	-0.210025	-0.178175	-0.209425	-0.16585	-0.28885	-0.03115	-0.2558	-0.2234	-0.241925
-0.0365	0.236025	-0.224325	-0.217975	-0.22145	0.008	-0.00705	-0.200125	-0.1757	-0.204125	-0.164975	-0.2778	-0.022975	-0.2488	-0.208675	-0.236575
-0.007675	0.23775	-0.2231	-0.214475	-0.2181	0.02615	-0.004425	-0.186175	-0.1708	-0.202275	-0.157925	-0.2674	-0.01705	-0.246275	-0.20155	-0.233125
0.0309	0.28135	-0.2145	-0.21	-0.197975	0.0357	0.006375	-0.17775	-0.1642	-0.198425	-0.1572	-0.26635	-0.011625	-0.236575	-0.1988	-0.231875
0.0345	0.2904	-0.20565	-0.2059	-0.197275	0.0474	0.008775	-0.173825	-0.15815	-0.196425	-0.15465	-0.26445	0.00485	-0.2336	-0.193175	-0.22995
0.048925	0.317775	-0.203	-0.20075	-0.192775	0.0502	0.026925	-0.17	-0.155925	-0.19145	-0.138225	-0.251725	0.01055	-0.22625	-0.18645	-0.226725
0.068675	0.326275	-0.201775	-0.195575	-0.190725	0.097825	0.035975	-0.166425	-0.1535	-0.187025	-0.13105	-0.250625	0.015575	-0.2139	-0.183625	-0.225475
0.079375	0.377075	-0.1923	-0.191975	-0.189475	0.1236	0.045625	-0.162125	-0.1423	-0.166175	-0.128825	-0.246375	0.020775	-0.2023	-0.17815	-0.223975
0.08485	0.523025	-0.186875	-0.1905	-0.17785	0.165325	0.050075	-0.15425	-0.13305	-0.15405	-0.12145	-0.243675	0.0306	-0.201025	-0.173025	-0.2204
0.126925	0.602025	-0.185975	-0.172475	-0.172725	0.174825	0.06575	-0.1372	-0.12865	-0.14845	-0.109025	-0.24235	0.0339	-0.199225	-0.1587	-0.215125
0.12955	0.63955	-0.18155	-0.1671	-0.165675	0.1847	0.0673	-0.133725	-0.1253	-0.143475	-0.075625	-0.24025	0.03495	-0.197375	-0.156675	-0.210825
0.136575	0.643225	-0.177075	-0.1645	-0.16375	0.20635	0.074825	-0.118725	-0.1188	-0.138925	-0.0652	-0.23935	0.0361	-0.185425	-0.146225	-0.20815
0.144125	0.64495	-0.1695	-0.156375	-0.1571	0.2081	0.086925	-0.1145	-0.117175	-0.128625	-0.063725	-0.2351	0.0477	-0.180625	-0.137525	-0.20265
0.14965	0.6504	-0.162425	-0.14175	-0.140825	0.2129	0.092075	-0.10035	-0.111675	-0.12055	-0.03695	-0.233575	0.062725	-0.178225	-0.129675	-0.200525
0.15285	0.65835	-0.151075	-0.1394	-0.134725	0.215425	0.1132	-0.078575	-0.1067	-0.118025	-0.0327	-0.228175	0.0691	-0.1761	-0.128275	-0.195375
0.155675	0.67855	-0.141675	-0.134825	-0.12225	0.21655	0.118175	-0.068375	-0.102675	-0.11145	-0.023525	-0.226025	0.0987	-0.169125	-0.1246	-0.19295
0.159075	0.6806	-0.138175	-0.130275	-0.121175	0.224275	0.13655	-0.0626	-0.09875	-0.110325	0.000275	-0.225275	0.106425	-0.15885	-0.121975	-0.191775
0.160525	0.683025	-0.1333	-0.121975	-0.119225	0.248025	0.142925	-0.060325	-0.0963	-0.1038	0.01765	-0.224525	0.12995	-0.156775	-0.117575	-0.1889
0.164925	0.686025	-0.12325	-0.1159	-0.116825	0.250425	0.1442	-0.0582	-0.094175	-0.09925	0.02855	-0.2234	0.132375	-0.15395	-0.100775	-0.1829
0.1813	0.698775	-0.121725	-0.11345	-0.1122	0.253075	0.156525	-0.047975	-0.09015	-0.0933	0.0471	-0.211175	0.13435	-0.146575	-0.094825	-0.18155
0.18285	0.718425	-0.119625	-0.111075	-0.09355	0.2541	0.16245	-0.04605	-0.0856	-0.08705	0.055875	-0.20955	0.1378	-0.14385	-0.0822	-0.1794
0.189575	0.731575	-0.113425	-0.1032	-0.08735	0.26265	0.168375	-0.037275	-0.0701	-0.07795	0.06805	-0.1998	0.139975	-0.128375	-0.079725	-0.163
0.192	0.743725	-0.1019	-0.086175	-0.08655	0.26595	0.169775	-0.006525	-0.0681	-0.076375	0.10685	-0.194125	0.1424	-0.118175	-0.0686	-0.160375
0.21665	0.7489	-0.096875	-0.069125	-0.075625	0.27865	0.177875	-0.000275	-0.0511	-0.06715	0.1315	-0.193225	0.1439	-0.112675	-0.060575	-0.14595
0.2357	0.7673	-0.0936	-0.066275	-0.063125	0.28725	0.181825	0.017425	-0.048775	-0.06565	0.1415	-0.191475	0.145325	-0.1043	-0.059025	-0.137825
0.23835	0.820575	-0.086375	-0.0588	-0.0544	0.34855	0.188975	0.034775	-0.0376	-0.057825	0.143225	-0.185675	0.146925	-0.10245	-0.052675	-0.135875
0.239675	0.8565	-0.078275	-0.039075	-0.0475	0.350375	0.22585	0.0567	-0.03075	-0.0542	0.151175	-0.182075	0.15025	-0.101525	-0.048025	-0.1343
0.242875	0.87265	-0.0702	-0.011775	-0.0459	0.3563	0.250875	0.09945	-0.01485	-0.020625	0.163875	-0.18035	0.152275	-0.099	-0.034125	-0.120725
0.25385	0.91925	-0.06895	-0.009875	-0.043	0.3665	0.3051	0.127025	-0.01225	-0.017725	0.16645	-0.178675	0.168125	-0.098075	-0.019875	-0.118425
0.260175	0.9386	-0.067875	-0.00785	-0.04095	0.379725	0.31755	0.1512	-0.00565	-0.014175	0.1777	-0.17565	0.18015	-0.097225	-0.01845	-0.115775
0.261475	0.941125	-0.05875	0.01385	-0.03875	0.3847	0.322975	0.1623	-0.001675	-0.0017	0.195725	-0.167625	0.18545	-0.087075	-0.000975	-0.1094
0.27215	0.953525	-0.0575	0.01915	-0.003725	0.491225	0.33225	0.16345	0.00225	0.004375	0.20195	-0.166225	0.189175	-0.0832	0.013275	-0.0951
0.273875	0.957225	-0.0385	0.023225	0.016075	0.5342	0.356225	0.174175	0.003975	0.008925	0.2041	-0.1502	0.203725	-0.0812	0.014275	-0.08355
0.274775	0.9605	-0.036625	0.036525	0.02375	0.536875	0.358025	0.17615	0.017425	0.0104	0.20695	-0.14355	0.2143	-0.075275	0.01645	-0.079275
0.2767	0.9654	-0.03385	0.0379	0.0697	0.5738	0.359725	0.1794	0.01995	0.018775	0.20865	-0.1361	0.2161	-0.065575	0.02295	-0.07665
0.287675	0.9699	-0.027725	0.048375	0.083025	0.576625	0.3766	0.18665	0.022575	0.0276	0.210475	-0.13405	0.21705	-0.06455	0.026325	-0.0697
0.3162	0.979375	-0.00765	0.057475	0.12585	0.5802	0.3893	0.19025	0.024525	0.03405	0.218625	-0.128125	0.22775	-0.061925	0.027975	-0.067075
0.323775	0.98135	-0.005125	0.069825	0.128225	0.591575	0.515025	0.193225	0.039125	0.0388	0.21955	-0.124975	0.232575	-0.0561	0.030175	-0.065025
0.342725	0.984525	-0.003	0.083275	0.133225	0.649675	0.520825	0.207575	0.040875	0.0401	0.22875	-0.120025	0.2409	-0.048175	0.035375	-0.06315
0.35945	0.985625	0.00565	0.0924	0.137525	0.652475	0.524175	0.217225	0.042275	0.04075	0.23805	-0.118875	0.2537	-0.03335	0.037725	-0.060275
0.3636	0.991325	0.0108	0.0982	0.140475	0.670875	0.530425	0.22335	0.046075	0.042275	0.24335	-0.111625	0.25755	-0.0225	0.06945	-0.0572
0.36455	1.00388	0.013775	0.09985	0.1537	0.677075	0.536275	0.230525	0.048125	0.056075	0.2468	-0.101825	0.262	-0.018725	0.081375	-0.035675
0.38255	1.00637	0.0149	0.11775	0.15695	0.679975	0.554	0.232975	0.05795	0.067475	0.253525	-0.098325	0.271575	-0.006175	0.0973	-0.03445
0.39475	1.00838	0.01725	0.12685	0.16165	0.69615	0.572	0.233575	0.065225	0.06875	0.255825	-0.096825	0.282175	-0.0024	0.137125	-0.033475
0.39775	1.0094	0.018725	0.1319	0.16695	0.704225	0.57805	0.236225	0.06765	0.08555	0.25985	-0.09595	0.287025	0.0002	0.142625	-0.032275
0.463975	1.0206	0.0232	0.1447	0.17135	0.70725	0.59165	0.26115	0.071675	0.0955	0.26105	-0.09455	0.3001	0.001875	0.14375	-0.031
0.5706	1.03588	0.02595	0.151925	0.18085	0.709175	0.6086	0.264	0.09895	0.100075	0.269	-0.088225	0.30595	0.003025	0.144475	-0.01735
0.579	1.0383	0.027325	0.1572	0.201825	0.712475	0.614875	0.286275	0.10265	0.105925	0.275225	-0.07595	0.340925	0.0069	0.1517	-0.016525
0.593225	1.0409	0.02835	0.17985	0.204925	0.71395	0.64015	0.287575	0.1086	0.1265	0.2772	-0.072075	0.3431	0.011875	0.16875	-0.01525
0.6055	1.04948	0.031425	0.185775	0.2111	0.718475	0.665225	0.294175	0.112075	0.14135	0.29985	-0.0677	0.35405	0.0163	0.181625	-0.003075
0.6289	1.05053	0.040425	0.20545	0.213925	0.720175	0.67105	0.29565	0.1203	0.143175	0.3044	-0.066125	0.37035	0.022725	0.18345	-0.00225
0.6518	1.0793	0.05115	0.2255	0.2301	0.7292	0.6948	0.30095	0.141175	0.14565	0.3119	-0.061525	0.37125	0.024775	0.187775	0.0034
0.65505	1.11673	0.069075	0.235375	0.231425	0.73745	0.69785	0.310125	0.1434	0.162775	0.348875	-0.055775	0.373425	0.0293	0.193325	0.005475
0.6584	1.2577	0.0721	0.24575	0.2328	0.744375	0.703775	0.31155	0.144825	0.1776	0.37845	-0.045525	0.379075	0.033625	0.19835	0.01145
0.66355	1.26472	0.073475	0.25005	0.23645	0.750325	0.7058	0.315625	0.145775	0.1804	0.3845	-0.03955	0.3839	0.03525	0.2036	0.01355
0.6655	1.29372	0.08245	0.26865	0.237925	0.761225	0.708375	0.32265	0.160075	0.20325	0.4222	-0.02955	0.467575	0.0378	0.208425	0.017025
0.682975	1.29997	0.08405	0.273275	0.268525	0.7715	0.721275	0.32685	0.164375	0.2043	0.538325	-0.022625	0.52015	0.062575	0.2184	0.0305
0.688375	1.30607	0.085875	0.2764	0.27145	0.78585	0.724225	0.329325	0.172575	0.206975	0.55215	-0.020025	0.565125	0.084225	0.223075	0.03565
0.6988	1.31022	0.096175	0.2796	0.280325	0.788525	0.7454	0.366475	0.1751	0.214125	0.58045	-0.0177	0.574675	0.0976	0.2404	0.0414
0.70365	1.31942	0.0982	0.282575	0.2888	0.797325	0.74635	0.376725	0.186675	0.2218	0.5904	-0.0023	0.5796	0.10645	0.24775	0.043375
0.7101	1.32053	0.099025	0.3031	0.290925	0.80225	0.77085	0.429025	0.199325	0.23425	0.593075	-0.000525	0.5822	0.14095	0.249775	0.064225
0.713225	1.3211	0.100225	0.306975	0.2988	0.9447	0.7884	0.59145	0.201075	0.243525	0.602625	0.0009	0.585325	0.1421	0.260625	0.077475
0.72155	1.3223	0.1381	0.31215	0.303775	0.953875	0.924925	0.59925	0.203925	0.275525	0.624175	0.0059	0.612025	0.147875	0.26555	0.0787
0.7253	1.32455	0.141675	0.316125	0.31985	0.955925	0.929975	0.6263	0.2058	0.281725	0.637275	0.01445	0.615975	0.1574	0.26815	0.0801
0.735025	1.34172	0.150275	0.318	0.35395	0.95695	0.942325	0.6374	0.20965	0.2833	0.6581	0.0168	0.6331	0.160775	0.2718	0.081625
0.7496	1.3429	0.1698	0.336225	0.37165	0.977925	0.943825	0.65675	0.210825	0.284975	0.660375	0.028975	0.640725	0.163	0.276125	0.08655
0.763225	1.34403	0.17555	0.3387	0.38205	0.9884	0.95025	0.660525	0.212375	0.286575	0.663075	0.03395	0.651525	0.16635	0.28305	0.099425
0.806375	1.35325	0.179775	0.34525	0.391575	0.998775	0.964525	0.665425	0.21845	0.29465	0.665525	0.035925	0.652975	0.16765	0.3097	0.1154
0.857175	1.3591	0.18465	0.36475	0.3926	1.00025	0.96605	0.669025	0.220125	0.2973	0.670275	0.0402	0.655675	0.171375	0.31245	0.1405
0.8781	1.36475	0.18855	0.369975	0.56735	1.00277	0.972625	0.677575	0.224125	0.2995	0.670975	0.0454	0.663175	0.1804	0.325875	0.1426
0.893175	1.36888	0.19635	0.37235	0.61145	1.004	0.97775	0.679575	0.23825	0.301275	0.671725	0.06825	0.665975	0.186125	0.3398	0.143675
0.932075	1.37105	0.2024	0.3745	0.633025	1.01395	0.986225	0.680475	0.24085	0.304175	0.67965	0.069625	0.66895	0.19425	0.343675	0.147175
0.936175	1.37202	0.211875	0.3784	0.641675	1.02517	0.992625	0.6855	0.24545	0.3118	0.680675	0.0729	0.6762	0.19645	0.34815	0.14865
0.9411	1.37295	0.2148	0.391375	0.6436	1.02735	0.9952	0.697875	0.24825	0.321375	0.690175	0.0753	0.695525	0.198775	0.349475	0.1822
0.94605	1.37652	0.21755	0.405625	0.648575	1.03138	1.00525	0.7087	0.260325	0.326875	0.694075	0.099675	0.70475	0.202725	0.485425	0.188175
0.951275	1.38108	0.21915	0.417225	0.64965	1.039	1.00793	0.717725	0.26415	0.338975	0.698475	0.104425	0.708175	0.211425	0.57135	0.191225
0.9543	1.3848	0.220225	0.507525	0.652325	1.04488	1.0164	0.72425	0.270525	0.3828	0.700375	0.132525	0.71505	0.213575	0.574875	0.1928
0.955	1.38798	0.221425	0.56945	0.6541	1.04913	1.0201	0.72575	0.274	0.398025	0.701975	0.13895	0.7228	0.215875	0.576225	0.1941
0.960625	1.38975	0.223675	0.572175	0.659325	1.0541	1.02525	0.760675	0.276625	0.410275	0.719275	0.14145	0.723775	0.219075	0.5798	0.198875
0.96525	1.39265	0.23665	0.5907	0.666425	1.065	1.03185	0.775475	0.281125	0.5526	0.72595	0.146725	0.732825	0.2218	0.627325	0.199825
0.9687	1.39732	0.24605	0.651925	0.6686	1.06838	1.0327	0.807875	0.29125	0.5734	0.73895	0.1498	0.737075	0.241925	0.63225	0.20415
0.969925	1.40143	0.247275	0.653275	0.669425	1.08143	1.0366	0.84735	0.292825	0.57695	0.74555	0.15575	0.748825	0.245475	0.66275	0.226525
0.97285	1.4044	0.253725	0.658925	0.6723	1.09278	1.0473	0.919025	0.294625	0.5808	0.748275	0.162025	0.75155	0.24685	0.664925	0.23305
0.978975	1.4119	0.254975	0.66295	0.6838	1.09605	1.05365	0.9315	0.338925	0.5883	0.75705	0.16645	0.753625	0.252	0.66855	0.239975
0.979975	1.4164	0.25915	0.6647	0.686275	1.09838	1.06723	0.93825	0.342125	0.6469	0.7587	0.167875	0.767075	0.25325	0.671525	0.2414
0.983925	1.41712	0.26315	0.667925	0.691575	1.1059	1.06873	0.94025	0.352475	0.648075	0.76065	0.169525	0.78325	0.2562	0.673725	0.2447
0.9858	1.42105	0.27335	0.66865	0.692325	1.1402	1.11245	0.943775	0.357525	0.651225	0.770375	0.176975	0.8089	0.2621	0.681125	0.2549
0.987375	1.42295	0.276325	0.6712	0.707275	1.17023	1.13215	0.955225	0.38575	0.6553	0.782275	0.1865	0.817075	0.264425	0.682025	0.2579
0.9903	1.42518	0.27965	0.6745	0.71275	1.22033	1.16573	0.96745	0.4095	0.6575	0.78465	0.196825	0.918475	0.265275	0.684575	0.2664
0.99485	1.4295	0.287675	0.686425	0.715475	1.2413	1.18317	0.983575	0.57545	0.66015	0.7988	0.198675	0.9266	0.278925	0.686525	0.27125
0.996875	1.45813	0.292425	0.6998	0.744725	1.24535	1.1941	0.9862	0.579475	0.673975	0.8415	0.200975	0.928525	0.2805	0.68815	0.27365
1.0006	1.46003	0.2976	0.706125	0.7479	1.24727	1.2454	0.99865	0.59965	0.678725	0.9325	0.204375	0.93285	0.2828	0.692675	0.2761
1.00398	1.46765	0.299175	0.708575	0.769575	1.24975	1.24758	0.99975	0.604325	0.680925	0.943675	0.2126	0.94015	0.28705	0.7	0.279275
1.0067	1.46965	0.301775	0.710925	0.773825	1.2519	1.25273	1.0044	0.624425	0.682675	0.95135	0.214025	0.944175	0.289625	0.7012	0.2809
1.01025	1.47138	0.302575	0.718625	0.77815	1.25515	1.2556	1.0061	0.66365	0.689425	0.952825	0.2155	0.9656	0.298175	0.71055	0.282125
1.01377	1.47592	0.3083	0.7279	0.836625	1.25713	1.25662	1.01253	0.6655	0.696	0.959725	0.2187	0.969725	0.30735	0.71205	0.285475
1.01885	1.47882	0.310275	0.729925	0.90295	1.26498	1.2588	1.0159	0.666875	0.701775	0.966475	0.22155	0.971975	0.30945	0.717525	0.3028
1.02073	1.48	0.317	0.7307	0.909775	1.27055	1.28045	1.02627	0.671275	0.70425	0.970275	0.22345	0.9745	0.314625	0.71905	0.309
1.0232	1.48093	0.3237	0.73275	0.9412	1.29565	1.29237	1.03032	0.673275	0.709175	0.976575	0.2264	0.975875	0.317225	0.7251	0.31045
1.03165	1.48753	0.326225	0.73445	0.943275	1.3109	1.32195	1.04125	0.67795	0.71395	0.97815	0.237525	0.982425	0.32435	0.730225	0.3184
1.03328	1.5008	0.341675	0.73525	0.9478	1.32278	1.32437	1.05817	0.6792	0.715725	0.982475	0.23875	0.98655	0.33985	0.7326	0.32455
1.03398	1.50905	0.357825	0.737875	0.9518	1.325	1.32685	1.1126	0.68395	0.719725	0.985875	0.240675	0.99405	0.341075	0.73385	0.340125
1.0382	1.51463	0.3633	0.74365	0.95865	1.32655	1.3398	1.13325	0.6856	0.723325	0.98895	0.266225	0.995275	0.34385	0.734625	0.34445
1.0409	1.52907	0.366975	0.7444	0.9676	1.33845	1.34302	1.18665	0.687825	0.7263	0.993325	0.268	1.00965	0.3447	0.73965	0.3597
1.04617	1.5308	0.368025	0.752375	0.96975	1.33975	1.34545	1.23007	0.6936	0.7376	0.995625	0.2729	1.0164	0.345725	0.743875	0.3618
1.04842	1.54087	0.370125	0.7549	0.973875	1.35562	1.3611	1.2576	0.6942	0.7434	0.997775	0.277475	1.0195	0.3464	0.7458	0.36385
1.0501	1.56922	0.37245	0.756725	0.97525	1.37135	1.36513	1.26225	0.6952	0.7468	1	0.286975	1.0222	0.360025	0.749475	0.3729
1.05875	1.57165	0.376975	0.76785	0.976725	1.375	1.37812	1.26443	0.70575	0.75535	1.00917	0.3157	1.02375	0.565	0.759	0.383475
1.05957	1.6483	0.385	0.769875	0.97795	1.378	1.39765	1.2667	0.7169	0.7588	1.02447	0.316875	1.03768	0.568375	0.7981	0.40445
1.0615	1.6636	0.389525	0.78815	0.981825	1.39145	1.41487	1.2715	0.719725	0.760575	1.02582	0.328775	1.04915	0.574725	0.92035	0.5663
1.06378	1.67037	0.3958	0.93765	0.986475	1.39788	1.4167	1.27337	0.72195	0.763175	1.03987	0.330875	1.05548	0.593725	0.9243	0.57265
1.07282	1.68245	0.404075	0.9619	0.989475	1.40632	1.41827	1.2752	0.7257	0.7924	1.05762	0.3394	1.11202	0.59525	0.94275	0.577575
1.07445	1.6879	0.44705	0.968975	0.992	1.40728	1.42045	1.2804	0.729825	0.82435	1.0666	0.34405	1.13805	0.61045	0.948975	0.601325
1.08763	1.6907	0.524425	0.976975	0.993525	1.41203	1.42215	1.28353	0.73545	0.9346	1.06918	0.34855	1.1767	0.625825	0.96	0.6207
1.09665	1.69285	0.5335	0.979525	0.99475	1.4179	1.42295	1.28625	0.736375	0.9379	1.0939	0.34985	1.22132	0.638225	0.96495	0.645925
1.14818	1.69565	0.536625	0.98195	0.9987	1.42255	1.42618	1.28945	0.73835	0.942225	1.10998	0.356725	1.23275	0.649775	0.9708	0.6645
1.18277	1.7134	0.561725	0.984125	1.00023	1.4249	1.43283	1.29635	0.74155	0.945275	1.1654	0.359175	1.2483	0.6588	0.973725	0.671475
1.19135	1.72447	0.5778	0.98565	1.012	1.4261	1.435	1.31822	0.750225	0.9471	1.1776	0.369175	1.25212	0.663175	0.9838	0.682075
1.23117	1.7299	0.5857	0.9887	1.01287	1.4285	1.4369	1.31977	0.753975	0.950875	1.19837	0.370725	1.25375	0.666875	0.9929	0.6863
1.25678	1.73635	0.6281	0.989625	1.02335	1.4322	1.44463	1.322	0.75795	0.95275	1.20858	0.39005	1.26	0.670575	0.99955	0.6993
1.25782	1.74702	0.650975	0.9921	1.03398	1.43293	1.44813	1.32325	0.764275	0.95415	1.22477	0.5946	1.26437	0.6717	1.00318	0.7009
1.26112	1.75945	0.6566	1.00132	1.03918	1.444	1.44985	1.32513	0.933325	0.9575	1.23473	0.595975	1.28555	0.682175	1.00443	0.70975
1.2621	1.76065	0.659125	1.0133	1.0453	1.45457	1.4615	1.32762	0.948575	0.9595	1.2492	0.60925	1.2983	0.6849	1.00952	0.7147
1.2681	1.76195	0.666575	1.02085	1.04652	1.45715	1.4643	1.33165	0.95255	0.963875	1.25163	0.6118	1.31695	0.69	1.02028	0.717475
1.27343	1.7831	0.669575	1.0279	1.05228	1.46055	1.46543	1.35067	0.9575	0.97005	1.25942	0.623525	1.31885	0.696525	1.02302	0.718775
1.2825	1.79435	0.6736	1.0322	1.09375	1.4619	1.46847	1.35255	0.96665	0.971425	1.26055	0.62725	1.32925	0.706925	1.02472	0.7208
1.28707	1.804	0.67465	1.03498	1.0965	1.47148	1.4801	1.35605	0.9681	0.9769	1.26255	0.6305	1.33143	0.707725	1.03302	0.723775
1.29105	1.80848	0.6785	1.04012	1.09842	1.47265	1.48377	1.36115	0.9693	0.978875	1.2709	0.633475	1.33327	0.7176	1.03445	0.7273
1.29535	1.82955	0.679375	1.04105	1.11172	1.49208	1.48465	1.36278	0.973075	0.9798	1.27212	0.64545	1.3466	0.71945	1.03723	0.728675
1.2979	1.8325	0.68265	1.04445	1.13632	1.50225	1.49488	1.36933	0.974225	0.9807	1.2731	0.648725	1.3587	0.730125	1.04372	0.732925
1.30173	1.836	0.685975	1.0476	1.21328	1.5069	1.50968	1.37417	0.97505	0.989675	1.28165	0.6569	1.3598	0.73245	1.057	0.73615
1.32537	1.84638	0.687	1.04852	1.2449	1.51007	1.51623	1.37515	0.97915	0.9966	1.28328	0.659175	1.36988	0.734175	1.09805	0.742
1.3427	1.85298	0.68875	1.05728	1.2649	1.51345	1.52058	1.38037	0.983375	0.9977	1.28385	0.66255	1.37385	0.735825	1.17467	0.7497
1.34558	1.8649	0.69075	1.0675	1.26865	1.51958	1.52148	1.38368	0.985125	0.99905	1.28513	0.666175	1.39403	0.737225	1.21993	0.757275
1.3638	1.86585	0.695325	1.16902	1.29192	1.53783	1.54157	1.3902	0.994175	1.00075	1.2864	0.668125	1.3999	0.7381	1.23435	0.7595
1.36683	1.8886	0.7009	1.21287	1.32533	1.54515	1.54218	1.39227	0.999725	1.0034	1.3005	0.669925	1.408	0.747525	1.24367	0.7659
1.36873	1.90075	0.702075	1.25335	1.33562	1.54825	1.56735	1.3979	1.00062	1.00563	1.30222	0.68155	1.41068	0.75	1.248	0.7675
1.37427	1.90622	0.7049	1.2595	1.34615	1.55143	1.58638	1.40995	1.00547	1.00985	1.32335	0.68335	1.4128	0.7561	1.24895	0.770875
1.3762	1.91245	0.712325	1.2611	1.3482	1.55507	1.589	1.41395	1.00997	1.01077	1.33703	0.684425	1.41747	0.76025	1.25097	0.96415
1.37975	1.91355	0.713625	1.26388	1.3511	1.55815	1.6061	1.41695	1.01183	1.02813	1.34012	0.685975	1.43007	0.7678	1.25412	0.965475
1.38123	1.91722	0.71465	1.26903	1.35497	1.56425	1.6106	1.41805	1.01498	1.03325	1.34725	0.693075	1.4327	0.7734	1.25735	0.970075
1.38345	1.95072	0.715875	1.27385	1.37667	1.57465	1.6206	1.42123	1.0217	1.037	1.35168	0.694075	1.43422	0.7934	1.2616	0.972425
1.38475	1.9562	0.7219	1.281	1.4097	1.57695	1.62185	1.42377	1.02588	1.03858	1.36082	0.704575	1.4358	0.807675	1.27997	0.976475
1.38978	1.9642	0.724525	1.2936	1.41213	1.5798	1.6251	1.42567	1.0283	1.03985	1.36645	0.706425	1.43827	0.8186	1.28075	0.979975
1.40843	1.96785	0.727775	1.3128	1.4153	1.58665	1.63435	1.4372	1.03355	1.04623	1.36828	0.715475	1.44577	0.93695	1.28862	0.982925
1.4107	1.99662	0.729825	1.3282	1.41808	1.59188	1.63815	1.43978	1.05885	1.04707	1.36973	0.719375	1.44755	0.94345	1.32075	0.995525
1.4117	2.0112	0.73525	1.34818	1.41975	1.595	1.6469	1.44352	1.07537	1.0586	1.37358	0.73045	1.4486	0.946575	1.32368	1.00203
1.42182	2.15745	0.737425	1.38477	1.42058	1.60317	1.65005	1.44577	1.09253	1.06278	1.37712	0.7331	1.45267	0.960425	1.32652	1.0037
1.42515	2.203	0.739925	1.3867	1.42165	1.60613	1.65203	1.44705	1.11022	1.08182	1.38037	0.734275	1.4614	0.965475	1.33763	1.00467
1.42805	2.27373	0.749025	1.3895	1.42317	1.61352	1.65395	1.45405	1.14387	1.08555	1.38403	0.738725	1.46515	0.967125	1.3405	1.01125
1.43522	2.27635	0.75995	1.40305	1.42445	1.6153	1.65888	1.46007	1.16757	1.19418	1.39108	0.74845	1.46588	0.96965	1.34388	1.01453
1.44213	2.29325	0.775	1.40923	1.42535	1.62947	1.66113	1.4613	1.18385	1.23848	1.39565	0.750125	1.46982	0.9718	1.3529	1.01868
1.44975	2.29453	0.784275	1.41095	1.4273	1.63495	1.66305	1.4645	1.19475	1.25615	1.39667	0.751575	1.47925	0.97415	1.35632	1.02
1.45438	2.3029	0.816175	1.41512	1.42872	1.64712	1.68113	1.46792	1.22962	1.26325	1.39933	0.753	1.48193	0.975875	1.3625	1.02205
1.4551	2.3089	0.94505	1.41947	1.43093	1.649	1.69733	1.4716	1.2482	1.2658	1.40335	0.7558	1.487	0.97875	1.3678	1.02392
1.45805	2.31627	0.954725	1.4216	1.43193	1.65005	1.70622	1.4773	1.26038	1.27245	1.4048	0.76165	1.48815	0.9811	1.38448	1.03523
1.4642	2.32887	0.96535	1.42307	1.43545	1.66458	1.7394	1.48017	1.26935	1.277	1.40585	0.7635	1.5012	0.986725	1.40522	1.03778
1.46778	2.3337	0.968175	1.42937	1.43643	1.66565	1.74758	1.48567	1.27263	1.27803	1.4079	0.777025	1.50523	0.990675	1.40765	1.04053
1.47152	2.34565	0.9702	1.43953	1.43868	1.66785	1.75935	1.49305	1.27858	1.2796	1.41133	0.784725	1.51173	0.994025	1.41238	1.0477
1.47878	2.44528	0.9797	1.44338	1.4403	1.67767	1.76705	1.49698	1.29312	1.30065	1.41338	0.816625	1.5199	0.997175	1.41315	1.06343
1.48103		0.98135	1.44727	1.44322	1.68355	1.76925	1.50052	1.30388	1.3053	1.41438	0.928525	1.5212	1.0051	1.41855	1.0938
1.48365		0.98355	1.4507	1.4449	1.69325	1.78015	1.51395	1.306	1.3295	1.42052	0.933525	1.5234	1.0123	1.4235	1.16792
1.48952		0.98555	1.45315	1.45027	1.70125	1.79005	1.5161	1.31852	1.33687	1.42712	0.93745	1.52985	1.02355	1.42778	1.1786
1.49293		0.9904	1.4559	1.45332	1.70473	1.80202	1.517	1.32015	1.3428	1.43162	0.9504	1.53198	1.03225	1.4321	1.25525
1.50203		0.994925	1.45958	1.45698	1.706	1.80832	1.52543	1.33155	1.35225	1.43733	0.9553	1.54032	1.03437	1.43577	1.26305
1.50582		1.00148	1.4633	1.45785	1.70808	1.81053	1.5276	1.33458	1.35348	1.44817	0.95935	1.5446	1.0374	1.44085	1.26987
1.51315		1.00498	1.4652	1.45913	1.7116	1.82652	1.52955	1.34535	1.36632	1.451	0.9679	1.55188	1.0552	1.443	1.27195
1.52145		1.0063	1.46685	1.45988	1.71473	1.83767	1.54032	1.35078	1.37705	1.4587	0.9693	1.55468	1.0561	1.44395	1.28395
1.54102		1.00907	1.47235	1.461	1.72312	1.84235	1.54155	1.3619	1.38025	1.46083	0.9711	1.56022	1.06623	1.44667	1.30925
1.54245		1.01115	1.47483	1.46515	1.7328	1.8463	1.5498	1.37415	1.39698	1.4651	0.9738	1.56343	1.06815	1.44785	1.31002
1.54445		1.01302	1.4833	1.46678	1.74543	1.85202	1.55083	1.38045	1.4023	1.46633	0.9784	1.5665	1.0703	1.4523	1.31568
1.5494		1.02055	1.48618	1.47042	1.76355	1.88113	1.55235	1.38223	1.42095	1.472	0.97925	1.56793	1.0799	1.4535	1.33315
1.55672		1.02502	1.48865	1.47263	1.76517	1.89295	1.5555	1.38372	1.42548	1.47537	0.9824	1.581	1.082	1.45765	1.33493
1.5586		1.03273	1.4897	1.4734	1.76752	1.91103	1.564	1.3856	1.42683	1.47743	0.985075	1.5928	1.22275	1.46087	1.33763
1.56838		1.035	1.49128	1.4751	1.775	1.93213	1.56697	1.39192	1.4353	1.48498	0.988825	1.59445	1.246	1.46483	1.35105
1.60175		1.038	1.49443	1.47715	1.79775	1.98377	1.56942	1.40325	1.43908	1.48675	0.990425	1.60797	1.24775	1.47105	1.35673
1.651		1.041	1.50658	1.47927	1.80245	1.9886	1.58887	1.40567	1.44342	1.52185	0.992525	1.61112	1.2503	1.48048	1.36163
1.65935		1.04445	1.50735	1.4831	1.80435	2.03973	1.60597	1.40867	1.4442	1.52315	1.0011	1.61925	1.26195	1.48148	1.36307
1.6669		1.04668	1.51398	1.48592	1.83337	2.15685	1.62227	1.4215	1.44635	1.5268	1.00257	1.6212	1.26283	1.49097	1.38428
1.67033		1.06147	1.51578	1.48803	1.83695	2.1811	1.62905	1.4254	1.45505	1.53685	1.0059	1.62405	1.26433	1.49535	1.40358
1.68225		1.1254	1.53015	1.49355	1.83845	2.19685	1.63387	1.42805	1.45872	1.53815	1.01048	1.62487	1.27817	1.50173	1.40567
1.6877		1.18502	1.53715	1.49737	1.8521	2.2113	1.64593	1.43632	1.4646	1.54455	1.01235	1.62748	1.28257	1.50842	1.40722
1.7015		1.18953	1.5587	1.50308	1.86565	2.21715	1.652	1.44103	1.46547	1.5556	1.01375	1.63227	1.3132	1.51543	1.4115
1.70287		1.2071	1.56668	1.50473	1.872	2.24578	1.65485	1.44637	1.4672	1.56002	1.0169	1.63705	1.3172	1.51945	1.4156
1.70415		1.21087	1.58223	1.53177	1.87397	2.24972	1.6636	1.44955	1.4684	1.56617	1.01775	1.63912	1.32118	1.52115	1.42152
1.70553		1.22425	1.59247	1.53388	1.88035	2.25815	1.67518	1.45395	1.47097	1.57088	1.02118	1.64365	1.32597	1.5232	1.42638
1.7072		1.23498	1.5971	1.53715	1.88227	2.25917	1.67837	1.4647	1.47985	1.5784	1.02183	1.64518	1.32803	1.52435	1.4282
1.7081		1.24567	1.5989	1.53883	1.8962	2.26478	1.67965	1.46815	1.4853	1.58055	1.02373	1.64757	1.32865	1.5328	1.42895
1.71093		1.2465	1.6077	1.5434	1.91465	2.27645	1.68792	1.47228	1.48713	1.58278	1.02565	1.65573	1.3299	1.53633	1.43403
1.71537		1.24848	1.61288	1.55327	1.9157	2.2846	1.69545	1.4744	1.49643	1.58415	1.0294	1.65687	1.3424	1.54138	1.439
1.7174		1.26595	1.6198	1.55633	1.92342	2.29398	1.6984	1.4817	1.50125	1.5934	1.03385	1.6678	1.34415	1.5511	1.454
1.7264		1.2913	1.62275	1.55912	1.92885	2.29725	1.7066	1.48275	1.50345	1.59523	1.03562	1.6753	1.34693	1.55218	1.45653
1.72907		1.3	1.6307	1.57012	1.93865	2.30185	1.7144	1.48412	1.508	1.60835	1.0399	1.68093	1.35133	1.55548	1.45743
1.73115		1.3093	1.6334	1.5762	1.9401	2.30465	1.71762	1.48515	1.51433	1.63395	1.04435	1.69528	1.35648	1.55985	1.47635
1.7345		1.3139	1.65055	1.5836	1.95107	2.31413	1.72155	1.48987	1.5202	1.63652	1.06118	1.72345	1.36292	1.56458	1.4792
1.73745		1.31795	1.65632	1.59542	1.95273	2.31787	1.72405	1.4926	1.52733	1.6389	1.17258	1.75582	1.36493	1.5789	1.48122
1.74647		1.32108	1.6629	1.60628	1.95373	2.31938	1.7257	1.51235	1.53298	1.6423	1.17915	1.76105	1.36805	1.585	1.48447
1.75065		1.32818	1.66612	1.61123	1.9785	2.32478	1.73375	1.5265	1.53845	1.65665	1.20072	1.79437	1.3746	1.58625	1.48557
1.75705		1.32945	1.67352	1.61205	1.9808	2.32617	1.74277	1.53948	1.53935	1.66123	1.2109	1.80093	1.37843	1.59365	1.4933
1.76122		1.33053	1.69178	1.6136	2.07507	2.33347	1.74533	1.5627	1.55273	1.67135	1.237	1.81578	1.38085	1.60285	1.4977
1.76245		1.33382	1.6975	1.62342	2.08182	2.34082	1.75797	1.56395	1.5538	1.6733	1.24848	1.84812	1.3824	1.63417	1.50443
1.7738		1.33953	1.70155	1.63105	2.11313	2.3549	1.76917	1.5653	1.575	1.68465	1.25385	1.89867	1.38393	1.64137	1.50768
1.77472		1.34032	1.70473	1.63918	2.1142	2.36728	1.7708	1.5802	1.58022	1.7023	1.2547	1.9155	1.39327	1.64863	1.51148
1.78418		1.34195	1.7132	1.64088	2.1155	2.37393	1.77267	1.59002	1.58615	1.70692	1.256	1.91872	1.41127	1.65175	1.51443
1.7877		1.3469	1.7279	1.6481	2.11755	2.37613	1.78012	1.594	1.59125	1.71023	1.26077	1.98553	1.42598	1.65728	1.51845
1.78942		1.36265	1.7389	1.64885	2.12597	2.37935	1.79755	1.60487	1.59325	1.7364	1.26208	1.9931	1.42685	1.65857	1.52097
1.79038		1.38327	1.7478	1.64975	2.14783	2.3919	1.8179	1.62243	1.60313	1.73945	1.2636	2.02415	1.43653	1.66055	1.52292
1.7912		1.41698	1.78758	1.65507	2.15417	2.4142	1.8201	1.62378	1.6109	1.74208	1.27637	2.02762	1.4388	1.66477	1.52492
1.79852		1.42135	1.78973	1.6584	2.15937	2.44213	1.83125	1.63558	1.61165	1.74428	1.28015	2.05797	1.4399	1.66827	1.52948
1.81122		1.4285	1.7906	1.65965	2.17798		1.83593	1.64493	1.61323	1.75875	1.2813	2.1136	1.44387	1.66937	1.53045
1.81607		1.43228	1.81713	1.66143	2.17945		1.84005	1.64708	1.63595	1.7918	1.28298	2.14565	1.45025	1.67097	1.54545
1.81865		1.44255	1.82638	1.66718	2.18172		1.84375	1.6493	1.64207	1.81137	1.2837	2.19305	1.4543	1.67383	1.54717
1.81977		1.44945	1.8277	1.68387	2.1841		1.8627	1.67027	1.6597	1.8238	1.28977	2.1941	1.45643	1.67583	1.54903
1.8231		1.4507	1.83967	1.69442	2.19013		1.89153	1.67737	1.66663	1.8287	1.30503	2.20948	1.46125	1.67673	1.5557
1.8275		1.45287	1.842	1.69955	2.19588		1.91403	1.68692	1.66808	1.84597	1.32478	2.2168	1.4628	1.6826	1.5594
1.82842		1.45463	1.84977	1.71933	2.19705		1.92125	1.69757	1.67435	1.85797	1.32967	2.25685	1.4657	1.68425	1.5635
1.83		1.4579	1.86022	1.72758	2.20095		1.92935	1.7023	1.6818	1.87008	1.33092	2.27875	1.47402	1.685	1.5651
1.8329		1.45933	1.86742	1.73367	2.20847		1.94567	1.7088	1.69375	1.88285	1.33278	2.29102	1.47795	1.6862	1.5658
1.84465		1.46422	1.87198	1.73453	2.22705		1.95297	1.7158	1.71573	1.8842	1.3343	2.29588	1.47945	1.68743	1.56928
1.84645		1.46678	1.89015	1.74318	2.2311		1.9589	1.7172	1.71995	1.8984	1.33615	2.29705	1.48408	1.68923	1.57873
1.85075		1.47072	1.9061	1.7481	2.25245		1.96592	1.72387	1.73142	1.91645	1.33773	2.2989	1.4871	1.69135	1.58077
1.85325		1.47342	1.92808	1.75015	2.25858		1.97875	1.73185	1.75075	1.92802	1.33905	2.30775	1.49128	1.69653	1.58265
1.85873		1.47615	1.93248	1.75555	2.26042		1.99707	1.73325	1.75695	1.94115	1.3402	2.30938	1.49355	1.69802	1.58523
1.87618		1.4847	1.94907	1.76733	2.26682		1.99968	1.73465	1.76165	1.96833	1.3435	2.35352	1.49465	1.69907	1.58725
1.8784		1.48633	1.99845	1.79115	2.26885		2.00705	1.73743	1.76907	1.98512	1.35435	2.36178	1.49567	1.7033	1.5896
1.88155		1.48745	2.00038	1.802	2.2708		2.0223	1.75653	1.77195	2.01022	1.35732	2.37503	1.50215	1.7079	1.59607
1.88428		1.4894	2.01075	1.8097	2.27335		2.15693	1.7594	1.78862	2.0233	1.36425	2.37597	1.5039	1.70862	1.59992
1.89062		1.49795	2.02365	1.81157	2.28472		2.16008	1.76408	1.79077	2.02475	1.36603	2.37975	1.50613	1.71205	1.60963
1.8942		1.51035	2.03918	1.8262	2.29005		2.16215	1.7693	1.79578	2.07715	1.3736	2.38863	1.50852	1.7151	1.62015
1.89935		1.5113	2.0518	1.83108	2.29095		2.18017	1.7911	1.79665	2.09012	1.3817	2.39137	1.50958	1.71627	1.6221
1.92685		1.51212	2.08895	1.83278	2.2947		2.18905	1.80925	1.80918	2.11278	1.38293	2.39475	1.51055	1.7188	1.63033
1.93107		1.52257	2.09887	1.83427	2.29675		2.19775	1.8111	1.81948	2.1199	1.39622	2.41855	1.5128	1.72287	1.63685
1.94465		1.5237	2.13033	1.8363	2.30202		2.21215	1.81343	1.83448	2.15587	1.39835	2.42113	1.52367	1.7249	1.6385
1.94598		1.52453	2.13865	1.84165	2.3044		2.2208	1.81765	1.85635	2.15743	1.40315	2.44493	1.52678	1.73085	1.6403
1.9481		1.53038	2.15625	1.86272	2.31777		2.24125	1.82345	1.85938	2.18805	1.40475	2.47035	1.5309	1.73612	1.64192
1.98975		1.5319	2.15918	1.86945	2.32257		2.24897	1.84523	1.87712	2.1894	1.408	2.4829	1.53965	1.7379	1.6474
1.9948		1.53443	2.21027	1.88072	2.32632		2.2571	1.85362	1.88025	2.19955	1.41035		1.5406	1.73915	1.65135
1.99623		1.53758	2.22457	1.90732	2.34198		2.25815	1.85735	1.8846	2.20678	1.41158		1.54245	1.74167	1.65242
2.07755		1.54192	2.23185	1.9557	2.34587		2.2717	1.90918	1.9018	2.21113	1.41415		1.54817	1.74345	1.65648
2.0861		1.54492	2.26038	2.0147	2.351		2.2785	1.91585	1.90773	2.21635	1.41593		1.55032	1.74453	1.65735
2.09507		1.5531	2.26745	2.08385	2.3566		2.28007	1.918	1.92452	2.23145	1.42575		1.55132	1.74948	1.65918
2.13808		1.57073	2.26883	2.09572	2.36622		2.28112	1.92422	2.00267	2.23465	1.42715		1.55267	1.75625	1.66027
2.15497		1.57215	2.27275	2.15622	2.3838		2.28475	2.01858	2.06793	2.24062	1.43138		1.5572	1.76465	1.6616
2.15673		1.57455	2.2772	2.163	2.3893		2.2951	2.03015	2.1007	2.24197	1.43367		1.56198	1.7715	1.66305
2.18277		1.58173	2.28942	2.16975	2.4122		2.31932	2.03398	2.14365	2.24392	1.43808		1.57807	1.77457	1.6651
2.1919		1.5893	2.2939	2.17225	2.41808		2.32092	2.14525	2.1597	2.27218	1.44345		1.59037	1.78245	1.66853
2.2455		1.60362	2.30005	2.17365	2.4205		2.34153	2.16013	2.16255	2.2903	1.44892		1.59443	1.78582	1.67125
2.24868		1.60865	2.31175	2.18085	2.43487		2.34435	2.16788	2.16638	2.29408	1.4509		1.60233	1.78832	1.67203
2.25917		1.62988	2.3138	2.185	2.43715		2.34503	2.17178	2.1761	2.3042	1.45745		1.60415	1.79145	1.67287
2.26845		1.63575	2.33493	2.19078	2.43955		2.34795	2.17735	2.18808	2.30613	1.46042		1.60535	1.79738	1.67895
2.27045		1.65075	2.3446	2.1964	2.44473		2.35112	2.1978	2.19825	2.30723	1.4617		1.60652	1.79823	1.68293
2.2763		1.6521	2.35523	2.20363	2.44772		2.3652	2.23522	2.20197	2.30852	1.46512		1.6273	1.8016	1.68808
2.2946		1.65287	2.36538	2.20495	2.46265		2.36825	2.24328	2.2109	2.31045	1.4697		1.62998	1.8058	1.6918
2.29682		1.65982	2.37838	2.21142	2.46573		2.3747	2.25735	2.2124	2.3162	1.47573		1.63358	1.80783	1.69688
2.3003		1.66438	2.46455	2.21817	2.46747		2.38327	2.26287	2.29038	2.32047	1.48177		1.6359	1.81087	1.69895
2.3034		1.6674	2.46708	2.23402	2.46995		2.39295	2.27273	2.29605	2.32425	1.4847		1.65175	1.81678	1.70373
2.30752		1.6718	2.46945	2.2385	2.47383		2.40355	2.2869	2.3075	2.32765	1.49245		1.65895	1.82223	1.706
2.31275		1.6756	2.48145	2.26218	2.479		2.4061	2.29153	2.30885	2.34063	1.50013		1.66225	1.8272	1.7111
2.32485		1.68985		2.26868	2.48232		2.42205	2.2988	2.32505	2.35165	1.50145		1.6801	1.82957	1.71328
2.3288		1.6929		2.27173			2.42757	2.3013	2.3301	2.36505	1.50817		1.68275	1.8323	1.7142
2.35053		1.69467		2.27345			2.43213	2.30498	2.3361	2.36953	1.51103		1.69068	1.8347	1.71622
2.35223		1.70755		2.28102			2.43837	2.31472	2.33915	2.37493	1.51797		1.69265	1.83658	1.72093
2.38303		1.7091		2.2873			2.45695	2.32362	2.37053	2.377	1.51987		1.69505	1.84205	1.72248
2.388		1.72972		2.2898			2.46982	2.35225	2.37275	2.39432	1.52398		1.70907	1.84613	1.72355
2.39352		1.7411		2.30835			2.4899	2.3842	2.3857	2.40625	1.52805		1.71287	1.84992	1.7269
2.41317		1.7427		2.32462				2.39012	2.3923	2.4294	1.52987		1.71445	1.85255	1.73058
2.44013		1.74498		2.33595				2.4326	2.404	2.43653	1.53122		1.71643	1.8539	1.73533
2.44135		1.74695		2.3784				2.4389	2.44013	2.43885	1.53312		1.71895	1.85838	1.73713
2.46003		1.74972		2.38937				2.44103	2.44853	2.44342	1.53658		1.7205	1.86425	1.74093
2.46328		1.75267		2.39072				2.44305	2.46023	2.4445	1.53915		1.72495	1.86873	1.7465
2.46925		1.76543		2.43812				2.49025	2.47045	2.48007	1.5515		1.731	1.8735	1.75007
2.4719		1.76748		2.4393				2.49845	2.48032	2.48183	1.55443		1.73553	1.8759	1.75365
2.48935		1.77255		2.46062					2.48207	2.4855	1.56012		1.74135	1.87985	1.75643
		1.78402							2.49165	2.48737	1.56347		1.7447	1.89352	1.75893
		1.79202							2.4996		1.56543		1.74837	1.89477	1.76283
		1.79795									1.56967		1.74915	1.89677	1.7683
		1.80415									1.58063		1.75312	1.89885	1.7744
		1.80867									1.58417		1.75398	1.90143	1.78615
		1.81523									1.58568		1.75502	1.90708	1.78835
		1.81707									1.5906		1.76825	1.91377	1.80795
		1.81852									1.59455		1.77018	1.92718	1.81115
		1.82022									1.59765		1.77457	1.98203	1.81815
		1.82288									1.60337		1.78575	2.16155	1.8255
		1.82407									1.60565		1.80118	2.18135	1.8283
		1.83205									1.6169		1.80683	2.25318	1.83385
		1.8435									1.62127		1.80887	2.25653	1.83925
		1.84945									1.6308		1.81092	2.2778	1.8491
		1.85752									1.6353		1.81765	2.2793	1.8545
		1.8713									1.65143		1.81905	2.28028	1.86703
		1.87285									1.6568		1.82057	2.28525	1.86902
		1.8784									1.66068		1.82578	2.29073	1.87067
		1.89047									1.67342		1.82932	2.29405	1.88243
		1.89458									1.67638		1.8316	2.29545	1.88525
		1.9031									1.69715		1.83668	2.30218	1.88795
		1.90608									1.70045		1.84538	2.30572	1.91418
		1.91335									1.7048		1.85407	2.30725	1.9177
		1.91715									1.7058		1.85777	2.30907	1.9274
		1.91843									1.70678		1.87147	2.3219	1.9375
		1.92528									1.7138		1.87495	2.35075	1.97025
		1.9308									1.7162		1.88735	2.3768	2.005
		1.97602									1.7222		1.899	2.37898	2.1932
		1.99443									1.74215		1.9129	2.44082	2.2063
		2.05758									1.74792		1.9143	2.47013	2.21303
		2.05977									1.77215		1.91532	2.47788	2.24025
		2.0812									1.78357		1.92107	2.48402	2.27858
		2.10795									1.7896		1.93383	2.49447	2.2805
		2.14342									1.80053		1.93675		2.28682
		2.15718									1.81053		1.9635		2.2913
		2.17278									1.82685		1.99418		2.29228
		2.20763									1.83775		2.0006		2.29675
		2.23938									1.8411		2.158		2.32722
		2.26167									1.84585		2.17047		2.37517
		2.26302									1.85397		2.18767		2.37933
		2.27725									1.85587		2.24678		2.382
		2.28065									1.86073		2.25347		2.38452
		2.28382									1.8645		2.26238		2.38657
		2.28752									1.87012		2.26915		2.38732
		2.29652									1.87973		2.27402		2.42975
		2.29755									1.88518		2.27768		2.44657
		2.3158									1.89175		2.28148		2.45425
		2.32102									1.89542		2.2851		2.4669
		2.32965									1.8986		2.29498		2.46847
		2.33245									1.8995		2.30642		2.49657
		2.33732									1.9153		2.31208
		2.34155									1.9164		2.31392
		2.3516									1.93072		2.31883
		2.35638									1.9572		2.34403
		2.36085									1.97563		2.35185
		2.36673									1.9801		2.3852
		2.36767									2.1634		2.41923
		2.371									2.2118		2.42708
		2.37272									2.21438		2.45665
		2.3744									2.22023		2.46643
		2.37555									2.22643		2.4694
		2.3834									2.24023		2.48408
		2.388									2.25388		2.49083
		2.38967									2.2587
		2.43148									2.27805
		2.43968									2.27895
		2.46522									2.2801
		2.46955									2.28877
		2.47425									2.29545
											2.30255
											2.30425
											2.30685
											2.30807
											2.31693
											2.31983
											2.3206
											2.32313
											2.32552
											2.3427
											2.3483
											2.36475
											2.36883
											2.36992
											2.3797
											2.38372
											2.38575
											2.40245
											2.42747
											2.42925
											2.43195
											2.4342
											2.4425
											2.44785
											2.46087
											2.4637
											2.47105
											2.48438
											2.4855
											2.49097

## Sheet: fig1c
one_phase_nc	two_phase_nc	one_phase_r_sq	two_phase_r_sq
0.106962	0.337039	0.102847	0.179451
0.103787	0.326768	0.0861711	0.235556
0.0132768	0.394672	-0.00806766	0.263031
0.0478703	0.397716	0.00957238	0.333199
0.0650941	0.322757	0.077188	0.233698
0.151758	0.343177	0.115517	0.248367
0.148196	0.391349	0.0727138	0.31411
0.154332	0.465847	0.088993	0.344229
0.108608	0.633422	0.0488033	0.474686
0.148898	0.402542	0.104488	0.290065
0.162522	0.434082	0.0955414	0.351755
0.0708561	0.38334	0.0395501	0.345885
0.112565	0.258788	0.098135	0.261337
0.16003	0.407825	0.117358	0.361966
0.0723456	0.362935	0.0782548	0.323618
	0.306843		0.282074
	0.378487		0.358619
	0.348456		0.310772
	0.325296		0.296948
	0.312042		0.300274
	0.32661		0.268285
	0.205269		0.147635
	0.192572		0.150988
	0.0658982		0.0992284
	0.162298		0.14997
	0.154245		0.117092
	0.26578		0.225231
	0.156795		0.140866
	0.19809		0.161741
	0.272499		0.213682
	0.191712		0.154715

## Sheet: fig1d
Two_phase_NC_att_deep	Two_phase_NC_att_superficial	Two_phase_NC_ctl_deep	Two_phase_NC_ctl_superficial	One_phase_NC_att_deep	One_phase_NC_att_superficial	One_phase_NC_ctl_deep	One_phase_NC_ctl_superficial
0.0940501	0.690614	0.157196	0.66256	0.112228	0.286562	0.0860233	0.385575
0.20508	0.60629	0.151405	0.468686	0.119723	-0.0734552	-0.0375459	0.557084
0.0475185	0.541329	0.248994	0.499661	-0.119113	0.148843	0.0853724	-0.0870133
0.199053	0.466315	-0.0577822	0.635841	0.149743	0.334925	0.124897	0.141986
0.191676	0.708553	0.138387	0.692723	0.0629936	0.481727	-0.114934	0.24838
-0.0874944	0.665241	0.141975	0.658081	0.154517	0.168582	0.127251	0.0143439
0.129911	0.399204	-0.0216142	0.59672	0.0903206	0.153595	0.0543946	0.151453
0.164865	0.521439	0.209068	0.682746	-0.00954988	0.370931	0.173519	0.482751
0.751794	0.714678	0.774456	0.715605	-0.138693	0.295118		0.17828
0.69139	0.583469	0.651583	0.630534	0.236976	0.284464	0.126434	0.292164
0.785806	0.626013	0.741833	0.626571	0.033709	0.304741		0.147376
0.532351	0.607131	0.54208	0.667907	0.316039	0.183027	-0.010023	0.236475
0.800422	0.702913	0.783719	0.682655	0.147552	0.227486		0.357687
0.66385	0.67155	0.777466	0.74154	0.3104	0.0488718	0.126138	0.270327
0.628688	0.804948	0.629195	0.633444	0.0761338	0.19278		0.419014
0.784936	0.634555	0.701029	0.642887	0.17377	0.157552	0.167189	0.210668
0.344916	0.62581	0.00934754	0.536511	0.0116652	0.101835	0.121919	0.290043
0.529889	0.455652	0.072294	0.397956	-0.280039	0.424493	0.254959	0.197928
0.436209	0.554567	0.0712924	0.490878	0.0584221	0.100328	-0.283174	0.201076
0.0233233	0.563641	0.40638	0.46623	-0.014712	0.261856	-0.0624005	0.212989
0.466178	0.574511	0.474228	0.323663	-0.0721842	0.233843	0.0348176	0.264295
-0.0115018	0.589713	0.173116	0.659176	0.0466616	0.209198	-0.0555694	0.385738
0.194811	0.691117	0.489924	0.602297	0.0985877	0.230252	-0.0223885	0.297525
0.305008	0.64032	0.0144598	0.317327	0.158711	0.10967	0.0835257	0.437583
0.68813	0.508361	0.75791	0.46517	-0.0622689	-0.0399594		0.1459
0.740872	0.565708	0.723588	0.618664	0.0334875	0.0409673	-0.0869503	0.168361
0.622085	0.605373	0.637293	0.507742	-0.0961805	-0.00287701		0.0303427
0.57531	0.510518	0.667694	0.370681	-0.0656844	0.147916	-0.236431	0.0393403
0.735236	0.658812	0.7811	0.369408	-0.203148	0.233087		0.222065
0.748235	0.518827	0.760316	0.535935	0.0244149	0.399796	0.0892862	0.177626
0.65896	0.425878	0.704634	0.591919	-0.255006	0.160933		0.216516
0.671782	0.671146	0.784425	0.531151	0.012606	0.0604498	0.125437	0.019807
0.0168786	-0.0880976	0.190146	-0.246504	0.326386	0.143547	0.493001
0.153677	-0.00373484	0.0826476	0.0558321	0.160986	-0.0608127	0.29048	-0.02415
0.117738	0.195419	0.0314269	0.219021	0.203701	0.138325	0.135365
0.214819	0.103454	-0.0645793	0.154523	0.465257	-0.0454206	0.0461981	0.139574
-0.0333395	0.169819	0.253377	-0.134003	0.336803	-0.0802811	-0.0528621
-0.0479533	-0.085409	0.220886	0.0972775	0.191016	0.086347	-0.151577	-0.0630932
0.143247	-0.00918471	0.124117	0.190839	0.302022	-0.107794	0.205761
0.0258329	0.11623	0.235836	0.0615457	0.00629025	0.142442	0.305557	0.0965414
0.260479	0.153402	0.125499	0.166183	0.18841	0.399736	0.004503	0.373263
0.324338	0.178987	0.224342	0.212507	0.343914	0.212899	-0.0704727	0.42844
0.107694	0.0687307	0.364569	0.215457	-0.0231896	0.0504606	-0.134803	0.0307653
0.343175	0.184391	0.186234	0.604203	-0.0997955	0.0887561	0.0788401	0.155885
0.525137	0.248491	0.299645	0.232888	0.208282	0.0419838	0.179925	0.286705
0.430114	0.207273	0.566862	0.220661	0.085581	-0.0907481	0.110265	0.181157
0.430011	0.0367951	0.292784	0.143183	0.000875329	0.416889	0.0944177	0.233688
0.238872	0.402029	0.476482	0.086581	0.124851	0.209104	0.125018	0.0669176
0.783077	0.389173	0.804163	0.361346	0.119526	-0.117847	-0.157635	0.378484
0.822504	0.217808	0.817939	0.553156	-0.184769	-0.0265764	-0.0927661	0.326265
0.723683	0.430772	0.679931	0.226421	-0.124751	0.129028	0.034617	0.204659
0.638518	0.239331	0.55878	0.237088	0.00446081	0.118753	-0.0325056	0.243474
0.750406	0.524639	0.780131	0.283237	0.111007	0.180367	0.0999887	0.316206
0.74617	0.367162	0.792957	0.235776	0.31369	0.186427	0.163626	0.28091
0.794454	0.237969	0.796698	0.48074	-0.0306259	0.315027	0.00714913	0.398411
0.823792	0.263605	0.825681	0.420888	0.249324	0.186284	-0.0699406	0.00344031
0.268645	0.587208	0.274268	0.527009	0.317805	-0.187285	-0.163843
0.276517	0.61538	0.469672	0.607296	0.024097	0.214706	-0.15464	0.0761647
0.493932	0.705805	0.395787	0.559434	0.228368	0.141216	0.0793023
0.506165	0.329589	0.409453	0.720554	0.201126	0.390085	0.312168	0.0854754
0.499814	0.556098	0.541575	0.598073	0.0688314	0.156337	0.130355
0.42764	0.667044	0.391488	0.667312	0.139305	0.266465	0.0483783	-0.0391758
0.386449	0.586249	0.396657	0.646714	-0.0137696	0.00649819	0.201327
0.378763	0.506173	0.616346	0.677662	0.325675	0.0678021	0.177239	0.112563
0.763109	0.365727	0.835926	-0.056008	0.200348	0.324591	0.0694814	0.130685
0.778655	0.0965363	0.835652	0.245346	0.0985688	-0.0663069	0.0394427	0.228835
0.690648	0.260289	0.525713	0.071388	0.0147989	0.134832	-0.0263069	0.15719
0.637695	0.0859297	0.498582	0.132594	0.229164	0.00527278	0.174195	0.176597
0.780487	0.0849481	0.80278	0.195501	0.10983	0.130854	0.067591	0.138212
0.784453	0.0472033	0.747134	0.297095	0.135997	0.26886	-0.0299212	0.268951
0.705726	0.2503	0.801799	0.189561	-0.000639251	0.191044	0.11304	0.137751
0.696371	0.195749	0.757966	0.239784	-0.00820386	0.0725302	0.134922	-0.163735
0.23012	0.560625	0.385123	0.50995	0.324417	0.0725003	0.121869	0.239817
0.202639	0.34926	0.387953	0.366354	0.383101	0.202338	0.0728676	0.278904
0.234706	0.383458	0.367482	0.335547	0.233132	0.134642	0.167665	0.0976594
0.526583	0.504059	0.535324	0.400672	0.138874	0.0694134	0.0662368	0.134266
0.324561	0.581367	0.450891	0.563396	0.252877	0.188496	0.215587	0.190652
0.413114	0.391601	0.394911	0.463001	0.133739	0.130209	0.14204	0.328371
0.642179	0.556409	0.407028	0.6331	0.300337	0.309378	-0.0809432	-0.0225189
0.339966	0.474227	0.414087	0.497503	0.0881249	0.142936	0.136918	0.0261073
0.0331689	0.598016	0.427582	0.6048	0.0992234	-0.107742	0.0261855	0.262659
0.409253	0.546445	0.348231	0.432587	0.108397	0.0920538	0.0641896	0.225593
0.555952	0.516859	0.231634	0.475374	0.161026	0.123324	0.0814858	0.235464
0.470784	0.596308	0.528847	0.475829	0.269973	0.249003	0.104534	0.216964
0.353178	0.605368	0.163331	0.42762	0.320521	0.324719	0.00916001	0.421011
0.422376	0.553141	0.347041	0.622258	0.244422	0.150958	0.134131	0.126612
0.301876	0.655845	0.433888	0.586182	0.118052	0.258622	0.315007	0.269587
0.392002	0.523142	0.454655	0.358518	0.0388032	0.211979	0.128284	0.318214
0.300049	0.781227	0.222319	0.773348	0.322632	0.275999	-0.0476166	0.233023
0.399021	0.733665	0.407002	0.729168	-0.0349244	0.118232	0.12452	0.211984
0.33554	0.792125	0.151085	0.727398	0.262119	0.210207	0.194263	0.188806
0.38925	0.653578	0.224396	0.734598	0.134869	0.248204	0.00954106	0.306411
0.0519052	0.777727	0.311056	0.767515	0.151302	0.322277	0.117661	0.361417
0.419458	0.802461	0.278099	0.762524	0.169178	0.302132	0.0455476	0.206456
0.454283	0.735094	0.154418	0.679247	0.0557081	0.221679	0.140954	0.131291
0.370895	0.691008	0.218956	0.765887	0.153754	0.236452	0.248794	0.0923275
0.529244	0.249908	0.209331	0.237182	0.227675	0.121711		0.347933
0.46873	0.337854	0.291269	0.339243	0.0684393	0.0480778	0.208275	0.240818
0.205289	0.623926	0.0798306	0.128148	-0.0724992	0.0221945		-0.109227
0.312923	0.311784	0.217833	0.370649	-0.0445259	0.177706	-0.165621	0.19316
0.330243	0.320281	0.536048	0.322178	0.43271	0.2036		0.401002
0.214275	0.352001	-0.0776331	0.438883	0.0950009	0.0437656	0.196041	0.24335
0.270978	0.161187	0.399234	0.298855	-0.0963378	0.138406		0.125903
0.18672	0.226647	0.178339	0.236528	0.0731891	0.154785	0.326187	0.235947
0.178949	0.285906	0.0165447	0.190296	0.434398	-0.13589
0.140928	0.373953	0.0912448	0.13034	0.215755	0.12128	0.193767	0.0400787
0.173858	0.189272	0.331738	0.175122	0.226169	0.463409
0.272575	0.116698	0.161563	0.465587	0.462789	0.304746	0.305186	-0.127924
0.211979	0.283581	0.398475	0.175153	-0.0957745	0.320076
0.19202	0.322213	0.12474	0.38906	0.506623	-0.131306	0.491403	0.00700809
0.153373	0.201386	0.145183	0.0962401	0.153013	0.483554
0.133864	0.316828	0.205807	0.488792	0.34416	0.248878	0.525423	0.0449228
0.608112	0.402206	0.665004	0.109974	-0.19351	0.16187		0.172544
0.703364	0.276573	0.570873	0.169745	0.0915129	0.241908	0.117343	0.332119
0.712299	0.222767	0.399656	0.177566	-0.0245273	0.161662		0.106826
0.592456	0.431617	0.441115	0.381054	0.339923	0.0396729	0.277909	0.214883
0.713497	0.0381343	0.674876	0.126848	0.130656	0.362674		0.210509
0.61889	0.210318	0.706332	0.212475	0.338454	0.157479	0.27808	0.108038
0.667961	0.20246	0.618043	0.287296	0.211762	0.250655		-0.103912
0.655505	0.206141	0.760808	0.421034	0.00296544	-0.00773069	0.245911	0.0365479
0.0531275	0.718328	0.20817	0.80527	0.199748	0.120341	0.233358	0.212527
0.00732043	0.641304	0.390226	0.732444	0.174832	0.325535	0.0705641	0.0653755
0.146644	0.807232	0.166365	0.772856	-0.131127	0.445295	0.273628	0.308798
0.121711	0.697762	0.151013	0.765853	0.215866	0.160855	0.0215994	0.392745
0.106798	0.772558	0.100282	0.794797	0.196795	0.325286	0.0966573	0.347625
-0.0583187	0.749765	0.141211	0.808991	0.543345	0.349925	0.302343	0.162842
0.148113	0.728279	0.245215	0.765857	0.427806	0.375337	0.234548	0.164606
0.223345	0.704925	0.177888	0.676817	0.24044	0.1142	0.190027	0.171704
0.656394	0.510689	0.328658	0.504768	0.26573	0.0659587	-0.0818594	0.022761
0.400249	0.586457	0.200187	0.246444	0.133788	0.0961556	-0.00486621	0.226987
0.333049	0.285407	0.36306	0.48184	0.0752108	0.181944	0.0155363	0.189501
0.0440264	0.457068	0.371288	0.21195	0.243137	-0.0257783	-0.0146289	0.147654
0.221417	0.52922	0.336432	0.33317	0.107518	0.0512166	0.104569	0.303525
0.461939	0.282415	0.222152	0.445974	-0.0531736	0.182017	0.218709	0.115266
0.107622	0.537044	0.468123	0.476394	-0.0219135	0.31755	0.0450588	0.111414
0.373289	0.586208	0.25432	0.429034	0.0178914	0.251012	-0.00755266	0.109821
0.409976	0.465475	0.297887	0.529979	0.265606	-0.223347	0.1483
0.133057	0.632894	0.464637	0.589943	-0.0435024	-0.0218619	0.0736627	-0.00823975
0.231347	0.61417	0.212354	0.475624	0.039802	0.139308	0.0150158
0.157742	0.495142	0.394525	0.442571	0.294194	0.0166811	0.214165	-0.0570203
0.207992	0.555299	0.436024	0.492125	0.0363303	-0.191628	0.029464
0.296454	0.544102	0.509474	0.481198	0.112011	0.284692	0.405866	-0.046692
0.444575	0.333244	0.50292	0.608617	0.117341	-0.282531	0.179053
0.556324	0.632392	0.510251	0.449986	-0.0541608	-0.0526503	0.163552	0.132872
0.39565	0.645729	0.457924	0.592826	0.135954	0.0238427	-0.116456	0.366865
0.319646	0.590621	0.336505	0.673089	0.0913605	0.248703	0.0886393	0.248874
0.22256	0.691821	0.147912	0.643609	-0.119558	0.174602	-0.104692	0.217657
0.334014	0.661906	0.337561	0.576602	-0.0782993	0.272363	0.0854195	0.28887
0.410664	0.539609	0.403509	0.431708	0.41037	0.421814	0.202412	0.277873
0.541128	0.626218	0.442261	0.715866	-0.0542293	0.22908	-0.00409379	0.294611
0.49797	0.655054	0.617784	0.44869	0.0938368	0.273187	0.0930097	0.0465735
0.44751	0.695502	0.456993	0.406335	-0.1623	0.021795	-0.00898598	0.14735
0.202669	0.676342	0.411111	0.534395	0.169526	-0.167618	0.273979
0.014953	0.522496	0.116749	0.627447	0.0716393	0.0763877	-0.0382616	0.0875331
0.248715	0.694172	0.128397	0.661028	0.174249	-0.185177	0.0263266
0.143459	0.655974	0.163439	0.555553	0.350489	0.25796	0.329776	0.20852
0.465751	0.540061	-0.0277859	0.60702	-0.0107482	-0.179871	0.17926
0.0690684	0.618925	0.194256	0.665464	0.216274	-0.0500783	0.302865	-0.0647737
0.148699	0.561575	0.242483	0.674004	-0.134057	0.429611	0.0731328
0.242497	0.673162	0.0628436	0.489827	0.0636318	-0.075369	0.0793633	0.0188715
0.225606	0.553351	0.173202	0.4454	0.216421	0.238792	-0.172796	-0.0641598
0.242543	0.457374	0.235076	0.234382	0.130434	0.333531	-0.0838633	0.283757
0.122481	0.607555	-0.0674538	0.435579	-0.039794	0.333474	-0.0196927	0.0271521
0.121307	0.606983	0.260989	0.397546	-0.30313	0.188134	-0.0726176	0.237379
0.258193	0.580876	0.327175	0.531026	0.0080594	0.150493	0.116592	0.206398
-0.160164	0.467284	0.169621	0.609904	0.152414	0.219182	-0.0932093	0.167521
0.0516042	0.577442	0.0593918	0.590189	0.0116836	0.266569	-0.0160116	0.149637
0.326233	0.540448	0.25033	0.508374	-0.0342367	0.35488	0.25783	0.15202
0.343269	0.332876	0.246615	0.61831	-0.0339261	0.32607	0.200085	0.124566
0.316353	0.444592	0.0928233	0.532692	0.214765	0.395238	0.116094	0.151994
0.202442	0.484744	0.480014	0.525834	0.114654	0.382263	0.0693705	0.189658
0.257123	0.734751	0.0756167	0.356917	0.201516	0.186793	0.165272	0.100226
0.539683	0.511636	0.103301	0.638133	0.231353	-0.101795	0.236821	0.0729771
0.242594	0.540183	0.236263	0.663139	0.0182367	0.343718	0.075856	0.0151469
0.287558	0.56924	0.222894	0.64819	-0.00838639	0.0869547	0.26999	0.265623
0.397885	0.572381	0.302232	0.639571	-0.00923429	-0.130359	0.163132	0.157481
0.240841	0.687812	0.166544	0.742492	0.0466775	0.0793251	0.202141
0.0326341	0.784672	0.00301185	0.62042	0.0425517	-0.154854	0.0737858	-0.0141395
0.211131	0.713021	0.00543725	0.477473	0.0327997	0.290831	-0.0294776
0.262169	0.489548	0.344732	0.721841	0.138727	-0.129239	0.0572611	-0.0708796
0.0650516	0.631077	0.245513	0.637135	0.0114675	-0.0507908	0.0516383
0.122412	0.709326	0.205993	0.641623	-0.0601174	0.062065	0.0845658	0.295767
0.185328	0.61234	0.257364	0.581817	-0.0284891	-0.170878	0.119207
0.245509	0.653488	0.306123	0.469201	0.0876836	0.0396363	0.00375524	0.179294
0.578651	0.621759	0.592075	0.658447	0.175819	0.167468	0.227654	0.278169
0.68974	0.272027	0.502139	0.610788	0.0173273	0.313545	-0.0586144	0.33724
0.651033	0.518216	0.357819	0.499398	-0.00731563	0.0817384	-0.060935	0.0909719
0.528528	0.581226	0.513723	0.410689	0.126003	0.390649	0.0244206	0.0999318
0.688067	0.612677	0.763318	0.60582	0.104694	-0.3372	0.0821519	0.10586
0.730189	0.446853	0.718507	0.487361	0.177094	0.190323	-0.044493	0.00713485
0.650657	0.547635	0.563054	0.470463	0.083277	0.368049	0.12647	-0.0330583
0.674676	0.674324	0.704126	0.595543	0.0677808	0.374202	0.122969	0.0162128
0.265819	0.390244	0.268095	0.237167	0.342708	0.378167	0.213041	0.300621
0.327725	0.206034	0.407717	0.106256	0.208021	0.338491	-0.084766	0.248993
0.320447	0.0948876	0.390799	0.283281	0.164344	0.273938	-0.0857002	0.0385213
0.286516	0.342484	0.21956	0.464286	-0.00816969	0.299399	0.436255	0.374267
0.289233	0.216398	0.199263	0.307244	-0.118162	-0.0917341	0.251981	-0.0429551
0.2894	0.347944	0.435492	0.305891	0.0147403	0.39117	0.234299	0.218536
0.124554	0.134354	0.24518	0.337663	0.0478912	0.013298	0.192488	0.229288
-0.0280099	0.301736	0.415995	0.187578	-0.0618197	0.148576	0.255798	0.10589
0.025158	-0.0697206	-0.0334343	0.0985864	0.0853876	0.0214154	0.113257	0.174537
-0.252851	0.0999887	0.0893296	0.0410107	-0.0949065	0.310097	0.0536796	0.314591
-0.0638229	0.231059	0.0378261	0.0515842	0.0686206	0.291742	0.0136944	0.225896
0.0854264	0.225662	-0.0418989	0.1522	0.0445165	0.10282	0.144804	0.308229
0.0511541	-0.175399	0.0310516	0.207227	0.012992	0.252948	-0.0966306	0.374832
-0.0221331	-0.208864	-0.102397	0.0223546	-0.0658316	0.0600985	-0.0677249	0.290317
0.230867	-0.16544	0.122403	0.0949139	0.0261107	-0.0865548	0.175345	0.254797
0.0294669	0.138894	-0.131769	0.027175	0.060689	0.317069	-0.0981444	0.245268
0.198066	0.598771	0.164048	0.726072	-0.143218	0.41364	0.322907	0.0385137
0.0988565	0.48177	0.0569019	0.687675	0.12726	0.099744	0.241101	0.316311
0.361422	0.764754	0.516345	0.64256	0.361393	0.273573	0.245365	0.281191
0.231433	0.64056	0.307375	0.625855	-0.0363361	0.233403	0.286181	0.218024
0.309073	0.589411	0.218471	0.663496	0.149887	0.172085	0.257813	0.310382
0.172539	0.70766	0.339531	0.716377	0.190962	-0.0401548	-0.121225	0.15075
-0.00141268	0.593342	0.162525	0.613827	0.359866	-0.00493706	0.238448	0.0565288
0.0830609	0.761135	0.244742	0.657362	0.131265	0.0253319	0.229253	-0.00741122
0.345695	0.308933	0.151978	0.250887	-0.0224953	0.169588	-0.0836734	0.412581
-0.0986364	0.192314	0.228873	0.0241974	0.0134659	0.277865	-0.0798403	0.336614
0.349387	0.346899	0.328227	0.0673658	-0.0174267	0.141906	-0.103067	0.267432
0.101368	0.132938	0.367166	0.0826298	-0.15954	0.164814	0.13333	0.323191
0.457423	0.355758	0.598185	0.277074	0.0140338	0.329075	0.291149	0.414316
-0.034913	0.0217086	-0.0755884	0.181594	0.239104	0.143697	0.0565809	0.38768
0.380861	0.179214	0.394761	0.29744	0.11169	0.235156	0.126176	0.212115
0.410039	0.138559	0.544307	0.285295	-0.0836964	0.0497199	-0.00728281	0.201301
0.605662	0.161953	0.731634	0.270703	0.173224	-0.222777	0.302689
0.630762	0.193175	0.646974	-0.0911536	0.341202	0.229685	0.289188	0.112777
0.610878	0.163233	0.46421	0.220919	-0.0341115	0.260401	-0.0944157
0.479022	0.15597	0.586835	0.155002	0.105674	0.0137437	-0.0806982	0.128148
0.77765	0.0721515	0.705333	0.205091	0.335671	-0.0994133	0.178105
0.638992	-0.0269623	0.65613	0.312775	0.242031	0.0742693	0.265733	0.0106517
0.619638	0.219904	0.59243	-0.0691915	0.389658	-0.0733579	0.277853
0.617179	0.258563	0.661818	0.107753	0.348973	0.250912	0.418492	0.0632861
0.421582	0.393741	0.393661	0.399401	0.294235	0.334329	-0.0446157	0.354003
0.320478	0.663029	0.347684	0.248003	-0.0612576	0.428071	-0.037897	0.145858
0.43178	0.460705	0.271136	0.431284	0.021453	0.0520563	0.153131	0.124914
0.409467	0.361296	0.478631	0.287597	0.157598	0.343943	0.303505	0.398366
0.30417	0.362996	0.133066	0.408936	0.0645801	0.112048	-0.00223444	0.181174
0.215292	0.500498	0.169988	0.692969	-0.0215489	0.0713318	0.13529	0.194925
0.37054	0.397298	0.0403756	0.578576	0.0625045	0.344092	-0.0438733	0.0947589
0.413967	0.405425	0.48788	0.467992	0.184662	0.199168	-0.0432388	0.0313182
0.37242	0.479015	0.250101	0.208656	0.181661	0.137664	0.160765	0.0846803
0.33598	0.12467	0.262646	0.367828	0.11796	0.13103	-0.145252	0.244462
0.155582	0.181919	0.377733	0.148734	0.0397619	0.242	-0.062868	0.0578014
0.115379	0.110172	0.199378	0.203854	0.296289	0.20687	0.196229	-0.0846135
0.292849	0.135125	0.311113	0.273882	0.143847	-0.132282	0.163529	0.146879
0.0923786	0.193988	0.174197	0.530141	0.0502723	0.0687832	-0.123588	0.128371
0.52985	-0.00868657	0.138079	0.473538	0.138943	0.286572	0.115147	0.0235389
0.131018	0.159928	0.412086	0.14556	0.0325638	0.0721786	0.0544402	-0.00843471
0.471847	0.583568	0.154149	0.571693	0.214203	0.195045	0.0369386	-0.00979349
0.536606	0.47237	0.563972	0.537668	0.200273	0.388515	0.279054	0.20505
0.473485	0.450967	0.602087	0.51101	0.0540329	0.190915	0.179586	-0.0113519
0.431147	0.609554	0.507055	0.480419	0.218989	0.168921	0.127518	0.204695
0.524032	0.558062	0.54785	0.394411	0.269119	0.104154	0.303481	0.330796
0.506455	0.564625	0.481844	0.672324	0.217052	0.321435	0.28947	0.115459
0.562087	0.640604	0.390749	0.509691	0.0938698	0.229521	0.0532936	0.366998
0.447888	0.598281	0.584201	0.408365	0.0743546	0.177868	0.0820724	0.141325
0.574858	0.453095	0.612822	0.440051	0.0567213	0.128259	0.218714	-0.0258373
0.706694	0.430108	0.556015	0.567429	0.115228	-0.00460898	-0.139815	0.157996
0.744074	0.642414	0.591795	0.56356	0.1305	0.347847	0.131207	0.314162
0.465008	0.638792	0.547926	0.602645	0.241876	0.247956	0.0315497	0.0826038
0.817367	0.412555	0.681575	0.632033	0.0378012	0.229571	0.193189	0.113981
0.684953	0.462934	0.663679	0.519181	0.0299463	-0.136595	0.0646732	0.176674
0.601513	0.511677	0.620046	0.28762	0.162339	0.0116458	0.0476516	0.133049
0.734898	0.527592	0.699814	0.643057	0.251489	0.210931	0.0500828	0.248302
0.237804	0.72587	0.306585	0.778387	-0.0401175	0.220888	0.147161	0.325339
0.29505	0.770573	0.32018	0.806537	-0.103025	0.357655	-0.0525083	0.129845
0.0733464	0.72706	0.0850327	0.698867	0.0266684	0.159886	0.281465	0.293873
0.225874	0.666547	0.215057	0.816891	0.189882	0.251947	0.0192373	0.252509
0.391165	0.661825	0.102219	0.716883	0.111236	0.0704053	0.139109	0.380737
0.126605	0.667423	0.19869	0.798133	0.108007	0.0116284	0.0323029	0.411367
0.330708	0.457149	0.17905	0.809833	0.118708	0.266762	-0.0652229	0.467114
0.11829	0.720941	0.166988	0.801155	0.398015	0.157358	0.321174	0.29273
0.113229	0.503852	0.193172	0.378931	0.0831629	0.26615	0.0532519	0.205398
0.305593	0.466026	0.451417	0.366616	0.0722659	-0.181991	0.0243501	0.1418
0.387013	0.567059	0.161545	0.140608	0.0168969	-0.0960145	0.228294	0.251032
0.373346	0.436335	0.435954	0.640541	0.336109	0.220406	0.0635689	0.0935615
0.191772	0.224511	0.477215	0.423947	0.126064	0.170423	0.219958	0.149397
0.37093	0.279439	0.266241	0.371829	0.0922923	0.154158	-0.182867	0.171423
0.22503	0.513315	0.277499	0.437023	0.111392	0.280871	0.0490992	0.145392
0.0637355	0.276815	0.174244	0.619377	0.0157897	-0.141333	0.0149546	0.0791249
0.237106	0.400498	0.307563	0.546685	0.174588	0.0501436	0.266114	0.2133
0.218804	0.550214	0.226456	0.541392	-0.00983226	0.338003	0.105289	0.0382348
0.0637685	0.410673	0.255455	0.4271	0.0759603	0.0145177	0.156771	0.125061
-0.0801994	0.493721	0.133519	0.612949	0.355688	0.119129	0.300206	0.403153
0.0456292	0.674207	0.411545	0.577979	0.29657	0.117388	0.193558	0.286406
0.0558357	0.534936	0.263063	0.679309	0.198872	0.12326	0.143581	0.131131
0.0229013	0.570575	0.253703	0.665311	0.0613952	0.387084	0.244516	0.293494
0.174842	0.380172	0.248714	0.492618	0.190144	0.153708	-0.0376394	0.108982
0.221384	0.214592	0.0841989	0.323412	0.302593	0.410163	0.172331	0.215397
0.105118	0.32673	0.41595	0.0581553	0.111083	0.207681	0.202344	0.212739
0.147471	0.123716	0.277189	0.0873588	-0.0430856	0.254726	0.172952	0.0505217
0.366114	0.432425	0.325915	0.0454838	0.128246	0.411853	0.118536	0.400569
0.106912	0.218637	0.106821	0.177793	0.0467081	0.237626	0.269877	0.397536
0.394339	0.226151	0.218071	0.271355	0.161793	-0.0237068	0.0710487	0.134552
0.229112	0.201365	0.187143	0.182122	-0.000883031	0.0939203	0.189062	0.476874
0.392491	0.0139564	0.243692	0.0234742	0.236179	0.248084	0.0796484	0.447683
0.397289	0.74372	0.115193	0.765042	-0.0525501	0.124039	0.0159658	0.29405
0.304653	0.770323	0.11071	0.773646	0.0347736	-0.00436077	0.0318568	0.142047
0.314732	0.754426	0.220988	0.751481	0.00653019	0.141904	0.0973367	0.140936
0.165412	0.763373	-0.0393035	0.752214	0.0547739	0.115156	-0.0577687	0.326836
0.0699455	0.815836	0.22795	0.802745	0.0304463	0.294782	0.00288063	0.223151
-0.11737	0.766999	0.134717	0.7501	0.108997	0.0650464	-0.000228737	0.148441
0.0701196	0.675874	0.0961757	0.693292	0.0156007	0.0159641	0.107131	0.173974
0.256564	0.710333	0.143841	0.63992	0.0265132	0.269859	0.0104703	0.133623
0.31633	0.337337	0.274998	0.266668	0.0335674	0.230435		0.318994
0.473966	0.298607	0.184399	0.248749	0.16695	0.192223	0.18842	0.19893
0.301224	0.389487	0.458726	0.170736	0.182325	0.346105		0.0746837
0.0553615	0.264886	0.238497	0.194179	0.166823	0.220283	0.34601	0.201901
0.52443	0.216357	0.353987	0.469892	0.0350919	-0.11738		0.290208
0.537536	0.273945	0.482716	0.336707	0.38022	0.0587456	0.448466	0.0841095
0.0620218	0.205011	0.505052	0.481162	-0.289179	0.108235		0.0184351
0.339634	0.176364	0.308342	0.0893538	-0.00384587	0.205631	0.219184	0.297469
0.409785	0.535564	0.292905	0.541474	0.139371	0.0248154	0.145321
0.18747	0.530572	0.279624	0.497822	0.263578	-0.0456029	0.0171408	-0.0615732
0.203842	0.626607	0.227642	0.607595	0.102773	-0.0309357	-0.156649
0.460956	0.571411	0.16714	0.522803	0.138195	0.0243051	0.197763	0.252517
0.00821215	0.554684	0.181437	0.688793	0.153891	-0.106821	-0.00918655
0.346574	0.518166	0.33274	0.734034	0.0925172	0.0489514	-0.0415534	0.0547538
0.161101	0.61037	0.209166	0.567718	0.0591513	0.107679	0.171815
0.388741	0.513598	0.108084	0.572528	0.220244	-0.0284056	-0.0367588	-0.126833
0.290781	0.558351	0.0511141	0.633861	-0.0230328	-0.29483	0.027493
0.163668	0.499639	0.0893084	0.64108	-0.0869232	-0.0499302	0.244652	0.0669337
0.0302301	0.623251	0.307968	0.460718	0.0248632	0.20984	-0.177391
-0.0841607	0.688271	-0.143778	0.701787	0.0561848	0.138633	0.015265	0.284997
0.358055	0.46377	0.217088	0.819671	-0.122753	-0.0553681	0.0642828
0.300346	0.715186	0.421043	0.428183	0.0908111	0.044112	0.0929581	-0.0575119
0.528165	0.695604	0.378462	0.589695	-0.107075	-0.0832912	0.00833996
0.208714	0.496062	0.307431	0.604597	-0.175097	0.118959	0.180395	0.0703305
0.162888	0.365731	0.185388	0.562105	0.536836	0.38254		0.295384
-0.101044	0.424074	0.197199	0.634673	0.0522862	0.425395	0.191874	0.224996
0.0847537	0.54879	0.249114	0.646477	-0.0966335	0.193281		0.211046
0.206215	0.513582	0.103754	0.513755	-0.0499125	0.119568	0.0727358	0.158874
0.160715	0.538075	0.247088	0.538628	0.265418	0.239569		0.414027
0.225121	0.420632	0.299935	0.557136	0.224601	0.435805	0.20534	0.201071
0.353562	0.476351	0.355973	0.461563	-0.0347856	0.317103		0.168872
0.201527	0.613765	0.120305	0.267546	-0.0661376	0.0971353	0.273418	0.283984
0.18616	-0.133698	0.350392	0.114057	0.0583047	0.336057	0.234966
0.465813	0.0782347	0.214001	0.428492	0.0457351	0.117693	0.173704	0.0616087
0.0822516	0.259069	0.247763	0.300543	0.10941	0.23168	0.208094
0.360212	0.387154	0.260579	0.342481	0.23001	-0.0135113	-0.0382223	0.0664009
0.3459	0.20831	0.247779	0.0243389	0.0816566	0.203136	0.23867
0.200683	0.197107	0.250995	0.308388	0.198529	0.149778	0.271949	-0.0428152
0.552156	0.321349	0.200184	0.235877	0.237518	0.00439631	0.196326
0.454708	-0.0504771	0.555268	0.102002	0.210451	-0.199648	0.0729865	-0.125248
0.311944	0.388739	0.142127	0.290542	0.126089	0.276746	0.429703	0.0705836
0.274368	0.317898	0.308102	0.171732	0.196327	0.197649	0.240063	0.00864907
0.30992	0.157912	0.38225	0.213399	-0.0460984	0.0949747	0.0143251	0.472929
0.379306	0.460864	0.384794	0.505997	0.272303	0.108171	0.0294369	-0.0230551
0.399504	0.297562	0.155062	0.197635	0.349257	0.0746663	0.0558872	0.0209617
0.165622	0.35353	0.180831	0.278431	0.356349	0.162065	0.162717	0.196672
0.156371	0.242035	0.133748	0.306618	0.20282	0.164407	0.224813	0.275451
0.473638	0.0266592	0.498017	0.112623	0.043403	0.118429	0.0774947	0.160839
0.0939663	0.638541	0.180083	0.743296	0.181302	0.089477	0.384019
0.147482	0.68699	0.233204	0.841519	0.250043	0.201268	0.170882	-0.0277657
0.119685	0.658247	0.0943506	0.771662	0.100744	0.0673787	-0.00691448
0.19299	0.822527	0.102391	0.572142	0.493707	0.363644	0.126882	0.118246
-0.0599774	0.781105	0.418195	0.72257	0.0574183	-0.059867	-0.121994
0.230845	0.738066	0.04554	0.834039	0.152577	-0.0471013	0.235722	0.00968849
0.297126	0.785521	0.17136	0.71121	0.147387	0.142029	0.101197
0.243066	0.666072	0.11427	0.799365	0.309488	0.151646	-0.00154709	0.296188
0.629122	0.286792	0.722793	0.145365	0.119527	0.180712	0.0117565	-0.0175689
0.759112	0.127	0.735669	0.100539	0.197024	-0.00850744	0.113985	0.218243
0.607076	0.474248	0.454385	0.222621	0.0409061	0.118805	-0.0299953	0.219686
0.585181	0.167676	0.496748	-0.226701	-0.14947	0.0176982	-0.0270988	-0.036584
0.644695	0.408014	0.712171	0.202028	0.04791	0.361383	0.231483	0.222129
0.75703	0.0221863	0.68276	0.173077	0.165412	0.00220881	0.0386265	-0.00614021
0.704097	0.119864	0.637052	0.231334	0.216127	0.0158073	0.0209675	0.00484488
0.692188	0.153867	0.756517	0.174974	0.146945	-0.133972	0.253235	0.0810143
0.547796	0.365092	0.663185	0.483792	0.174161	0.21763		0.288091
0.699025	0.442393	0.569253	0.249199	0.351199	0.0619786	0.101184	0.297227
0.734085	0.461795	0.57001	0.401043	0.422	0.110713		0.194223
0.599254	0.356964	0.403523	0.389515	0.107775	0.194519	0.1923	0.278184
0.710824	0.520251	0.723863	0.343326	-0.0151586	-0.0913137		0.147926
0.652903	0.41235	0.71893	0.447044	0.381524	0.202949	0.155255	0.0193768
0.653099	0.402745	0.399918	0.571703	0.418659	0.423555		0.0545502
0.618519	0.537629	0.728202	0.209245	0.0419999	0.0611624	-0.02161	0.390723
0.577133	0.137706	0.659113	0.252908	0.0327811	0.160333	0.111401	0.216036
0.533634	0.304928	0.558247	0.196041	0.112413	-0.282695	0.0487698	0.0582488
0.500558	0.255337	0.547483	0.138072	0.114023	0.0820737	-0.0440408	0.0629077
0.474241	0.310662	0.538346	-0.113856	0.21172	-0.187208	0.176778	0.125059
0.682014	0.244824	0.499791	-0.077871	-0.0320573	0.340936	0.119256	0.0978317
0.710686	0.291095	0.562393	0.141015	0.137271	0.269983	0.182294	0.168485
0.71543	0.371461	0.315652	0.0155274	-0.0291262	-0.233215	0.0674922	0.320663
0.557645	0.230164	0.650677	0.0775177	0.110722	0.265554	0.0174978	0.0563086
0.431488	0.309302	0.449519	0.381187	0.299897	0.108198	0.243034
0.527822	0.322113	0.714744	0.31134	0.0673668	-0.099442	0.0222846	0.0719087
0.434006	0.559218	0.377976	0.27858	0.143307	-0.14777	0.130934
0.192001	0.371064	0.425559	0.431706	0.117017	0.00860206	0.19722	0.149974
0.533154	0.293584	0.606457	0.240811	0.156412	0.0260987	0.227728
0.5174	0.338912	0.440614	0.0812887	0.0322732	0.0949622	0.251995	-0.0293813
0.658885	0.146172	0.634642	0.462425	0.217806	0.147264	0.125023
0.646194	0.348743	0.653042	0.421756	0.0275563	-0.0403597	0.287241	-0.0927595
0.270233	0.423088	0.154345	0.54222	-0.248274	0.225651	0.145512
0.449007	0.423025	0.369531	0.531708	0.131654	0.024251	0.0592697	-0.13701
0.162043	0.683696	0.468214	0.53629	0.00760753	-0.560173	-0.0275254
0.575133	0.618355	0.434245	0.641182	0.134175	-0.0556723	0.0885741	0.0247787
0.458777	0.513665	0.130052	0.511174	0.093575	0.104744	0.17004
0.31086	0.294496	0.286707	0.509977	0.0310848	-0.182761	-0.00652753	-0.0189704
0.316828	0.533812	0.274073	0.349287	0.0155929	0.116936	0.107033
0.242981	0.547873	0.153611	0.537352	0.0686192	0.119313	0.149257	0.0396667
0.372077	0.243457	0.0596366	0.291443	0.115839	0.0940431	0.0705769	0.152404
0.163144	0.181048	0.135577	0.294456	0.196948	0.224176	0.180782	0.0220047
0.143077	0.494575	-0.0567709	0.166279	0.238338	0.219248	0.319771	0.163371
0.158322	0.517784	0.0349595	0.357385	0.189265	0.17315	0.214843	0.128547
0.347634	0.232393	0.280888	0.313607	0.313924	0.326569	0.191232	0.200286
0.0323988	0.254415	0.307458	0.501588	0.0803421	0.314756	0.19846	0.335979
0.481175	0.399946	0.336906	0.547811	-0.164228	0.276966	0.138966	0.136807
0.226843	0.430246	0.2684	0.533949	-0.0508609	0.141086	0.010539	0.196983
0.39766	0.717115	0.664563	0.797667	0.189028	0.123765	0.114644	0.211617
0.490499	0.721902	0.240944	0.8071	0.0633546	0.0697552	0.00567518	0.0842975
0.487785	0.744067	0.261784	0.75931	0.206281	0.141164	0.13936	0.144854
0.516158	0.716562	0.511184	0.612044	0.189462	0.199629	-0.00418573	0.218734
0.202641	0.856127	0.246208	0.654321	0.183614	0.178656	0.330657	0.234044
0.44758	0.728075	0.250074	0.801424	0.0496963	0.223822	0.234936	0.310261
0.347748	0.764901	0.280517	0.537653	0.125884	0.342473	-0.0217951	0.0431897
0.481179	0.750567	0.378746	0.757566	0.126885	0.0678599	-0.0164461	0.218674
0.438182	0.110025	0.38551	0.0902309	0.0890243	0.0645615	0.163696
0.257737	0.341966	0.572328	0.145141	-0.065173	-0.0947481	0.227291	-0.0583769
0.211747	0.243384	0.37206	0.237521	0.0578986	0.0230116	0.0236174
0.445053	0.175237	0.336849	0.295249	-0.0461306	0.0984584	-0.187152	0.203726
0.311255	0.107482	0.0728952	0.277036	0.0610667	0.125105	0.0708001
0.265645	0.157778	0.252838	0.347156	0.257863	-0.00602766	0.101927	0.120213
0.608797	0.139382	0.495501	0.215363	0.0501831	0.100194	-0.0238693
0.464428	0.213782	0.231009	0.317036	-0.0638206	0.128625	0.0454876	0.0861843
0.322979	0.164072	0.200437	0.265896	0.323385	0.00205121	-0.0969287	0.292497
0.449307	0.254284	0.154037	0.182364	0.0889548	-0.0881578	0.103376	-0.0153629
0.355499	0.0140011	0.334491	0.150679	0.0338725	0.188772	-0.291805	-0.0562595
0.493081	0.267272	0.0941362	-0.00668457	-0.00103834	0.258261	0.250925	0.417293
0.419581	0.179967	0.0382167	0.199662	0.424488	-0.0393653	-0.0769005	0.028632
0.270512	0.0320669	0.271679	0.078054	-0.157268	-0.0274109	-0.0652746	0.0960858
0.432612	0.157812	0.35801	0.251489	0.0913147	0.0264847	0.167666	0.33808
0.359827	0.277606	0.32441	0.382754	0.257592	0.128008	0.0812526	0.227881
0.378603	0.398265	0.286447	0.146542	-0.0787277	-0.151899
0.279588	0.510972	0.277179	0.0457617	0.159615	0.150306	-0.233616	0.0961465
0.206412	0.425622	0.391194	0.337295	0.113436	0.233323
-0.0399077	0.264759	0.3657	0.243891	0.246517	0.0609646	-0.0839871	0.0452761
0.283091	0.145519	0.208878	0.28077	-0.116264	0.16083
0.223474	0.187147	-0.00122654	0.394691	0.406714	0.192167	0.0201092	-0.061594
0.40817	0.456691	0.178731	0.292135	-0.412172	0.154647
0.274146	0.234799	0.408054	0.182507	-0.0942264	0.111895	0.0879665	0.0745717
0.402821	0.547544	0.702338	0.489003	-0.0887088	0.161289	-0.169339	0.261577
0.470209	0.399817	0.709178	0.43314	0.185125	0.135156	-0.0212755	0.0032964
0.336545	0.410408	0.468886	0.540089	-0.218655	0.214864	-0.316804	0.267778
0.535574	0.610268	0.503999	0.575895	-0.217922	0.35719	0.0779449	0.199033
0.672698	0.555018	0.480338	0.342334	-0.128101	0.00443845	0.0344422	0.276421
0.665012	0.56113	0.52035	0.647616	0.0225847	0.340975	0.0811542	0.31362
0.613362	0.539493	0.61492	0.415859	0.0663042	0.224431	0.146585	0.192377
0.429238	0.565556	0.69674	0.469199	-0.142719	0.129699	-0.0544334	0.160869
0.582176	0.212556	0.574061	0.107027	-0.075745	0.214237	-0.0468763	0.240243
0.359864	0.146216	0.639859	0.0777571	0.257015	0.294412	-0.0220674	-0.0279435
0.692362	0.0556319	0.252799	0.167738	0.269939	0.263615	0.124385	0.148624
0.276132	0.325347	0.21798	-0.0438473	-0.0184569	0.281539	0.0986008	0.0428848
0.507847	0.114749	0.531129	0.145381	0.188395	0.0445793	-0.0690811	0.206103
0.572551	-0.0380893	0.352855	-0.147707	-0.0700854	0.350742	-0.034372	0.131266
0.717582	0.150249	0.555324	0.153576	0.148585	0.249672	0.11667	0.18592
0.604247	0.142666	0.584515	0.21398	0.0802881	0.271554	0.00301229	0.0437049
0.495065	0.510399	0.654296	0.580923	0.278148	0.172719	0.153305	0.210966
0.758804	0.520984	0.530321	0.372523	0.047969	0.295854	0.0914661	0.362113
0.693488	0.492237	0.570675	0.422054	0.240682	0.0972924	0.171865	0.208399
0.621033	0.560136	0.343786	0.435428	0.186274	0.309986	0.124615	0.341078
0.743544	0.474107	0.730408	0.588247	0.0157485	0.253888	0.0438674	0.246588
0.670758	0.411312	0.720621	0.59949	0.329519	0.249648	0.237472	0.218665
0.606239	0.495148	0.604885	0.587379	0.106174	0.386407	0.117022	0.107979
0.674233	0.556554	0.645062	0.472094	0.187882	0.0547137	0.305665	0.220034
0.235219	0.494248	0.207571	0.733941	0.400526	0.576975	0.306987	0.366263
0.0317374	0.458046	0.353918	0.640922	0.224457	0.239879	0.446216	0.365937
0.255467	0.589222	0.411146	0.476353	0.216379	0.247034	0.113666	0.0408203
0.276689	0.55309	0.150884	0.744108	0.0978507	0.0173718	0.169331	0.0695556
0.293042	0.655275	0.404775	0.521346	0.38545	0.278752	0.144189	0.050915
0.0585135	0.381921	0.0914493	0.734286	0.205679	-0.223957	0.0597511	0.428779
0.364152	0.739387	0.264616	0.669685	0.424943	0.153142	0.0136511	0.227138
-0.156471	0.727956	0.122881	0.755857	0.319119	0.387141	0.110319	0.261247
0.170136	0.372992	0.224043	0.455506	0.0320718	0.209822	-0.0783589	0.328623
0.0691799	0.622031	0.284665	0.186049	0.0988062	0.309155	-0.0462246	-0.0619299
0.189146	0.302025	0.0525588	0.477172	0.11582	0.50385	0.110711	0.125738
0.250175	0.338858	0.413686	0.319527	0.0152097	0.38907	0.115711	0.292816
0.0449903	0.30095	0.223521	0.168376	0.0825251	0.213596	0.277183	0.323318
0.262112	0.0644475	0.280807	0.287649	0.201047	0.522774	0.0246763	0.124517
0.146334	0.472295	0.140857	0.498163	0.22808	0.319021	0.115733	0.373525
0.160839	0.472046	0.322014	0.380018	0.178571	0.436072	0.277782	0.420804
0.325821	0.554752	0.371257	0.580634	0.115723	0.255912	0.18841	0.057003
0.537033	0.621578	0.372683	0.4935	0.228464	-0.187192	-0.100703	0.396543
0.27568	0.489964	0.220426	0.608633	0.172781	0.246196	-0.0409654	0.0280149
0.207156	0.466229	0.446706	0.609146	0.320182	0.212463	0.146759	0.365359
0.149522	0.38434	0.333106	0.709362	0.388257	0.134402	0.175	0.197627
0.479529	0.685083	0.358543	0.32345	0.265813	0.124439	0.283697	0.0114503
0.409184	0.610431	0.521227	0.457686	0.0399504	0.354761	0.193661	0.152287
0.492138	0.618755	0.331524	0.452608	0.191653	0.375723	-0.0737075	0.25075
0.654962	0.256733	0.78222	0.140402	0.216693	0.221351	0.122892	0.113676
0.727259	0.368247	0.690958	0.125618	0.0950579	0.151204	0.331769	0.145722
0.61794	0.202149	0.611387	0.301501	0.215909	0.0997324	0.082094	-0.0211011
0.719134	0.150187	0.506189	0.245425	0.274862	0.264284	0.126817	0.150837
0.798448	0.240378	0.769613	0.246241	0.133806	0.0754744	0.187202	0.228682
0.761526	0.239414	0.752844	0.333946	0.173239	0.00218968	0.328766	0.0523607
0.672852	0.214705	0.692993	0.178232	0.125375	0.128391	0.0728659	0.1724
0.625635	0.110896	0.675151	0.318105	0.192421	0.286663	0.167954	0.105113
0.627221	0.35031	0.567142	0.412435	-0.0750767	0.168797	0.149816	0.0294463
0.659234	0.418064	0.532564	0.540618	-0.00658311	0.247957	0.0464384	0.136075
0.595368	0.406597	0.415337	0.455639	0.00483252	0.228893	0.0770449	0.00209911
0.722845	0.517749	0.364503	0.100546	0.0334572	0.0495329	-0.0341927	0.302375
0.714593	0.161038	0.713932	0.306816	0.182315	0.144601	0.101535	0.114438
0.663798	0.34158	0.692024	0.434019	0.0960818	0.207448	0.096614	0.142822
0.763012	0.322496	0.611588	0.422946	0.0711842	0.148412	-0.0145653	0.224454
0.595226	0.429421	0.624768	0.524091	0.0832377	-0.148235	-0.0371273	0.107502
0.343331	0.431319	0.390677	0.408638	0.29592	0.207013	0.241777	0.152743
0.392065	0.372292	0.434229	0.415371	-0.0408124	0.15522	0.183858	-0.0520853
0.480216	0.424792	0.376178	0.43766	0.24368	0.128233	0.0184825	0.21638
0.276201	0.0621972	0.193221	0.521666	0.169479	0.215611	0.24643	0.264403
0.383637	0.52732	0.471653	0.422818	0.508379	0.133535	0.159141	0.348814
0.544123	0.471074	0.465378	0.411861	0.230392	0.369167	0.0485438	0.187273
0.361167	0.506596	0.674156	0.368594	0.180663	0.381348	0.450829	0.238181
0.333791	0.439504	0.239571	0.33134	-0.0667363	0.152825	-0.0810401	0.119845
0.353985	0.203288	0.0805399	0.135165	-0.100487	0.136797	-0.0397339	0.10148
0.010653	0.338092	0.203903	0.19035	-0.152234	0.378051	-0.0276781	0.253025
-0.0346581	0.256064	0.147247	0.0531676	-0.0401323	0.129526	-0.020687	0.313201
-0.0149627	0.209423	0.34117	0.0275672	0.0241182	0.21908	0.176489	0.235374
0.349064	0.194872	0.162695	0.0399964	0.105499	0.225698	0.0919452	0.21074
0.205849	0.0618113	0.126005	0.0117702	0.0428669	0.186953	0.0610569	0.408371
0.153617	0.295653	0.326177	0.158496	-0.130119	0.164256	-0.0434306	0.219206
0.297525	0.294379	0.277516	0.212255	0.0928434	0.126514	0.0102027	0.305256
0.235377	0.709646	0.409954	0.662787	0.255781	-0.000781886	0.071534	0.142376
0.36375	0.575786	0.280634	0.572248	0.382349	0.0904675	-0.0994432	0.215316
0.558808	0.545273	0.110144	0.501638	0.0123518	0.313724	-0.16853	0.240885
0.282977	0.431018	0.598418	0.708633	0.268501	0.143132	0.137622	0.292578
0.359153	0.716836	0.378427	0.721591	0.363439	0.184749	-0.104272	0.286906
0.360866	0.67755	0.265031	0.618661	0.0114623	0.0325217	0.118508	0.226124
0.183007	0.391004	0.151329	0.610222	0.143251	-0.0358596	0.269385	0.191739
0.337857	0.53262	0.376174	0.636557	0.297075	0.0487694	-0.0852402	0.146067
0.286374	0.187591	0.209701	0.255812	0.0569238	0.0948912		0.201902
0.229811	0.152554	0.335814	0.160957	-0.0333546	0.403865	0.0479272	0.107976
-0.308028	0.132175	0.403332	0.154777	-0.0910376	0.181038		0.381222
0.188562	0.216452	0.269349	0.228702	0.303732	0.249569	-0.106628	0.323803
0.332175	0.335879	0.361365	0.253026	-0.097303	0.019617		0.19632
0.27035	0.300921	0.52258	0.199768	0.213302	0.43109	-0.0170806	0.222919
0.247782	0.218271	0.203705	0.166059	-0.140477	0.339627		0.3536
0.26699	0.265233	-0.0476161	0.176954	-0.120454	0.351414	-0.00760986	0.0577069
0.225041	-0.0633995	0.165935	0.326356	0.151899	0.0668656	0.000305508	0.102015
0.129309	-0.0622068	0.0992806	0.0533097	0.0456881	0.069058	-0.0711374	0.170497
0.0189129	0.259481	0.201273	0.26482	0.0688123	0.0754417	0.0863613	0.191643
0.0687183	-0.0420268	0.265226	0.225611	0.154932	0.0402428	0.295919	0.279748
0.25624	0.320595	0.0872754	0.197212	0.192756	0.0419424	0.125551	0.019897
0.1169	0.0868675	0.137648	0.207142	0.087853	0.226629	-0.0542007	0.0829451
0.334163	0.0400259	0.0783913	0.0850721	0.156053	0.0686784	0.0947068	0.12946
0.111264	0.0580905	0.164171	0.142551	0.0699358	-0.10625	0.136978	0.171375
0.564015	0.602086	0.697696	0.745432	0.12103	0.0467565	0.0230397	0.164013
0.648935	0.58176	0.654498	0.691889	0.0371562	0.227636	0.0113837	-0.0190401
0.720324	0.702414	0.658601	0.642873	0.0456673	0.25988	0.0233515	0.289319
0.46062	0.745596	0.431566	0.640809	0.146552	0.162643	0.194302	0.0319019
0.799989	0.708685	0.68969	0.691812	0.405748	0.184166	0.117203	0.233186
0.675918	0.737025	0.753023	0.723741	0.00511637	0.105928	0.0542245	0.0381485
0.654161	0.753443	0.585104	0.720841	-0.191381	-0.196187	-0.00938159	0.033752
0.761988	0.712826	0.754592	0.756276	-0.0970874	0.064622	0.0339834	0.0762
0.633316	0.315368	0.455183	0.362532	0.172755	0.280061	0.128878	0.209937
0.530423	0.388595	0.545376	0.225692	0.0510535	0.185889	-0.111009	0.236686
0.612671	0.0830109	0.313934	0.136008	0.0406134	0.305739	0.0150446	0.002437
0.624557	0.297296	0.529562	0.384529	0.104009	-0.0225379	0.0759793	0.157118
0.624989	0.26325	0.561875	0.382061	0.0179167	-0.000956098	0.292551	0.197207
0.622228	0.255627	0.649889	0.00195232	0.235045	0.0112391	0.113462	0.265781
0.525919	0.152152	0.619994	0.0798798	0.0396484	-0.195118	0.151421	-0.155437
0.578809	0.263633	0.745135	0.246408	0.0864122	0.156759	-0.0225141	0.0168197
0.237054	0.681003	-0.0119644	0.778995	0.0473583	0.0708983	0.440907	-0.229468
-0.0661125	0.652872	0.139677	0.676908	0.355287	0.206594	0.292599	0.161482
0.0213749	0.588253	0.282905	0.72925	0.0701051	0.166972	0.263921	0.0559075
0.0915657	0.674129	0.299209	0.653299	0.210166	0.357007	0.101544	0.378529
0.289877	0.607274	0.230193	0.728619	0.234606	0.303571	0.241148	0.0199721
0.179445	0.752144	0.309765	0.719169	0.342473	0.362773	0.269647	0.0213995
0.357962	0.824733	-0.0243779	0.72763	0.371384	0.29657	0.109317	0.16521
0.390825	0.73725	0.248142	0.742306	0.369073	0.169476	0.413776	0.314068
0.534729	0.351891	0.399242	0.0738996	0.0565507	0.206704	-0.154132	0.220761
0.392639	0.222388	0.535378	0.310538	-0.00474001	0.0740896	0.118819	0.18287
0.427764	0.316553	0.15516	0.270652	0.192391	0.264636	-0.202601	0.138055
0.413721	0.371169	0.58925	0.258612	0.132867	0.0958276	0.0165984	0.156984
0.310566	0.254864	0.368564	0.28817	0.10352	0.151926	0.134181	0.206625
0.284625	0.232447	0.244385	0.246798	0.222099	0.235821	0.281547	0.133225
0.451997	0.0775907	0.195029	0.215259	0.149776	-0.0567181	0.0556654	0.161583
0.447462	0.191613	0.431649	0.268816	-0.0414633	0.123091	0.217172	0.0281192
0.112045	0.0173198	0.317171	0.306773	-0.178103	0.357063	-0.149257	0.286616
0.0491184	0.26521	0.553668	0.0807791	-0.0201527	0.129254	-0.136751	0.0886461
-0.0208635	0.269635	0.0448953	0.0843779	0.155696	0.254063	0.0336059	0.170579
0.295413	0.305126	0.18026	0.0333548	-0.161094	0.138802	-0.191248	0.2534
0.215025	0.327814	0.332567	0.174768	0.0508406	0.124033	0.199948	0.0752106
0.19088	0.33536	0.450182	-0.0174679	0.0860733	-0.138907	-0.118379	-0.0917183
0.106176	0.204153	0.261229	0.0375634	-0.0595623	0.0302282	-0.173159	0.0709037
0.079807	0.083163	-0.0724715	0.403701	0.188423	0.100269	0.13759	0.360508
0.418391	0.0285855	0.418323	0.456178	-0.141438	0.0683993	-0.235772	0.132923
0.489867	0.136764	0.749416	-0.0335988	0.0110523	0.0985181	0.089806	0.0526404
0.0665974	0.0606507	0.368967	0.00272965	-0.114878	0.254381	-0.290468	-0.131172
0.488176	0.354217	0.219663	0.175272	-0.237724	0.0943189	-0.308646	0.168989
0.533783	-0.0437849	0.430959	0.461756	-0.183392	0.281209	-0.0589809	-0.051093
0.702941	-0.116996	0.527626	-0.00719706	-0.204769	0.106697	-0.290962	0.227735
0.477836	0.0206466	0.614034	0.0209811	0.143165	0.18927	-0.0348485	-0.0847341
0.438155	0.466281	0.714333	0.2304	0.0643736	0.100234	0.022751	-0.000637892
0.56846	0.632385	0.61954	0.706631	0.0285814	0.253792	0.112031	-0.136107
0.488643	0.668647	0.444293	0.726569	0.0056114	0.207998	0.0608548	0.0210113
0.557973	0.659358	0.617904	0.736453	0.191822	0.25718	0.034673	0.136409
0.575093	0.630886	0.548554	0.608447	-0.0482406	0.300784	0.149399	0.264912
0.72628	0.689697	0.509092	0.632199	-0.0603925	0.0518574	0.0488911	0.219812
0.769286	0.649612	0.696085	0.691848	0.134676	0.335911	0.146181	0.296153
0.669177	0.691263	0.618297	0.570212	-0.0110182	0.245773	0.0396041	0.161414
0.520261	0.680515	0.599769	0.620575	-0.0121701	0.119089	0.25781	0.250656
0.28975	0.20428	0.0558686	0.305933	0.222092	0.278154	0.192063	0.180748
0.0703941	0.289778	0.328698	0.313175	0.115493	0.232374	0.177641	0.145681
-0.0582283	0.209317	0.337918	0.300816	0.163337	0.100484	0.0615048	0.139917
0.14536	0.180396	0.0048027	0.399827	0.308241	-0.0103001	0.200622	0.202283
0.392963	0.286431	0.529725	0.334256	0.0835829	0.226354	0.173958	0.176439
0.0960177	0.309859	0.368666	0.261634	0.130057	0.0853395	0.174915	0.214372
0.101523	0.402774	0.259588	0.166114	-0.161572	0.285024	-0.0790602	0.0973843
0.220273	0.381595	0.288565	0.199476	-0.230762	0.191078	0.07869	0.243804
0.42711	0.374769	0.182787	0.237586	0.156304	0.042157	0.177603	0.140019
0.250685	0.119652	0.0256183	0.186267	0.275883	0.0590871	0.0340989	0.257998
0.0966502	0.273738	0.250294	0.267457	0.166248	0.0466848	0.200734	0.0604262
0.242656	-0.015232	0.220701	0.251156	0.338801	0.045389	0.0723807	0.168084
0.332588	0.312616	0.253338	0.321831	0.195776	0.25853	0.181425	0.00301997
0.512639	0.165122	0.286563	-0.0117277	0.250024	-0.0153006	0.292427	-0.00735647
0.305805	0.230206	0.500305	0.186572	0.261673	0.125775	0.20726	0.145919
0.575842	0.186622	0.318015	0.348607	0.0696262	0.202553	0.380439	0.236003
0.432242	0.423949	0.515915	0.522642	0.173608	0.00345564	-0.222451	0.0328157
0.53583	0.625716	0.481818	0.55879	-0.0584853	0.191462	0.184676	0.03261
0.404118	0.431886	0.17052	0.571732	0.220367	-0.0550852	0.202627	0.0165549
0.123129	0.554407	0.202581	0.615942	0.0295078	0.201396	0.200871	0.265243
-0.0620258	0.385902	0.388353	0.718154	0.28376	0.367585	0.148495	0.275924
0.32677	0.680428	0.10878	0.417612	0.302961	0.0593936	-0.000129213	0.0643954
0.303342	0.660033	0.0808471	0.534283	0.129473	0.0111179	0.0710989	0.144785
0.501871	0.636774	0.256678	0.544878	0.221647	0.157669	0.305951	0.0373585
0.77513	-0.0244374	0.831117	0.323539	0.00952506	0.225479	0.236753	0.173403
0.703745	0.285263	0.813174	0.0637943	0.175178	-0.0366131	0.129605	0.0278452
0.703772	0.490687	0.70711	0.181721	0.248976	-0.141396	0.0335072	0.275169
0.678329	0.256538	0.580521	0.0864952	0.202618	0.138602	0.107671	0.283133
0.80243	0.358847	0.865912	0.173744	0.406628	-0.0291303	0.0377331	0.0937644
0.682108	0.179596	0.598496	0.152195	0.370851	0.0773749	0.326979	-0.024961
0.634198	0.255753	0.666044	0.0193753	0.0313767	-0.0298386	0.103182	0.149039
0.734268	0.295461	0.786323	0.176545	-0.0224837	0.0160353	0.0753934	0.20578
0.270828	0.488304	0.336221	0.389286	0.0459473	0.368929		-0.281734
0.162728	0.446938	0.320792	0.334331	0.299179	0.129129	0.0523766	0.12133
0.453609	0.427968	0.316603	0.354358	0.300881	0.163141		0.120451
0.495402	0.409435	0.394481	0.284497	0.112886	0.133275	0.0408452	0.168506
0.488521	0.437456	0.479838	0.281345	0.11787	0.0504784		0.0720015
0.463447	0.387669	0.434289	0.726271	0.180162	0.341496	0.123051	0.255627
0.459114	0.395523	0.445143	0.686489	0.304319	0.201296		0.275129
0.205207	0.442634	0.209155	0.630067	0.258855	0.0904725	0.109733	0.192
0.526887	0.384563	0.0873463	0.197513	0.237423	0.15077	-0.0401554	0.190286
-0.0532757	0.232483	0.2226	0.244541	0.132104	0.176157	0.129723	0.055124
-0.0780584	0.0766005	0.149039	0.0743698	0.235348	0.211039	0.185536	0.0984951
-0.0417793	0.124187	0.117451	0.0943267	0.11057	0.16146	0.10287	0.154443
-0.029286	-0.0730461	0.116126	0.23694	-0.0100011	0.312222	0.272514	0.0835179
0.165649	0.148392	0.552135	0.141161	-0.027549	0.0622468	-0.0581405	0.269881
0.47576	0.0858072	0.382971	0.118406	0.088318	0.248409	0.188226	0.0898099
0.433758	0.178463	0.434343	0.0855355	0.0311669	0.336634	0.150421	0.0330366
0.665638	0.389746	0.613263	0.110957	0.164511	0.189819	0.120187	0.0163941
0.543482	0.147107	0.745164	0.485326	0.277583	0.223204	0.184724	0.32074
0.743355	0.405863	0.589273	0.500558	0.137463	0.128058	0.0711477	0.197417
0.486439	0.483814	0.484025	0.577711	0.0460645	0.0922235	0.111187	0.211356
0.757567	0.393478	0.745436	0.429223	0.271249	0.451652	0.166987	0.171174
0.7721	0.212738	0.714669	0.179625	0.297606	-0.041043	0.241623	-0.0593387
0.634981	0.0884221	0.643705	0.00625799	0.238106	0.0161666	0.177735	0.186747
0.699629	0.428521	0.732754	0.400704	-0.0942427	0.0187399	-0.0355718	0.137301
0.319701	0.236322	0.55965	0.419476	0.00319201	0.197677	0.140699	0.0111638
0.489935	0.211919	0.484103	0.431392	0.0116785	-0.0770325	0.128566	0.0376388
0.550487	0.523032	0.0565433	0.449471	0.131857	0.155068	0.192625	0.119815
0.454729	0.216024	0.604184	0.233453	-0.0833409	0.179424	0.144778	-0.0214864
0.430826	0.308476	0.563548	0.325988	0.227391	0.225535	0.16018	-0.00425544
0.288483	0.100181	0.383634	0.521702	-0.0125597	0.331282	0.211427	0.108172
0.466852	0.293238	0.21453	0.567862	-0.00132319	0.262098	0.220629	0.176964
0.248774	0.43267	0.387165	0.447955	0.161583	0.0756755	0.202087	-0.0852691
0.426163	0.564503	0.72675	0.569778	0.24722	0.192368		0.15379
0.670043	0.492208	0.805383	0.341114	0.118809	0.226575	0.0167243	0.141121
0.563587	0.499184	0.540657	0.531856	0.244514	0.252296		0.157056
0.573825	0.388956	0.599881	0.369836	0.0880465	0.235048	0.114704	0.333912
0.744713	0.518365	0.692822	0.440448	-0.0447224	0.159832		0.242021
0.738603	0.459774	0.645946	0.460359	0.348231	0.175894	0.191094	0.154444
0.756419	0.415531	0.67558	0.605583	0.0741384	0.0164895		-0.124531
0.556931	0.563383	0.86231	0.478024	0.172464	-0.0154524	0.0464751	0.277111
0.804325	0.401484	0.789099	0.385134	0.109142	0.0879099	-0.0342319	0.236964
0.725984	0.35107	0.733847	0.208853	0.367209	0.106182	0.0448021	0.0510495
0.688157	0.494289	0.68117	0.0382416	-0.0494867	0.328112	-0.0623412	-0.0878057
0.659846	0.249466	0.362202	0.580525	-0.100617	0.145694	-0.164676	0.214876
0.844916	0.309934	0.820045	0.262952	-0.0130658	0.0270864	0.134281	0.0928044
0.774007	0.464387	0.8301	0.359912	-0.142036	0.0512582	0.041323	0.00910378
0.779868	0.289725	0.797958	0.343688	-0.146532	0.137834	-0.00835044	-0.110881
0.733363	0.166569	0.725814	0.467378	-0.106724	0.0238071	0.100018	0.266109
0.29258	0.353919	0.270646	0.364403	0.421544	0.0399715	0.23461	0.206912
0.41581	0.335004	0.0368657	0.246783	0.230277	0.198475	-0.0827754	0.176959
0.227792	0.32511	0.384345	0.245055	0.0845628	0.00947578	-0.00539987	-0.0359912
0.151507	-0.0343812	-0.0796717	0.438439	0.216577	0.221401	0.452991	0.196433
0.273807	0.481049	0.370321	0.377214	0.132316	-0.0383904	0.228817	0.161673
0.150332	0.358985	0.244752	0.36303	0.235788	0.0520787	0.087109	0.319156
0.137733	0.383012	0.332272	0.14461	0.051939	0.119813	0.424172	0.175992
0.161797	0.391488	0.2175	0.0749393	0.496135	0.141057	0.000615892	-0.226594
0.312524	0.438595	0.318669	0.531693	0.338222	0.306275	-0.00515044	0.164452
0.0864304	0.337766	-0.120208	0.222182	0.171602	0.0419846	0.0991851	0.249617
0.221759	0.392255	0.196812	0.468822	0.220864	0.223265	0.146263	0.183445
0.187525	0.405604	0.351233	0.586415	0.150001	0.020378	0.164347	0.124578
0.272477	0.497125	0.208495	0.408058	0.439292	0.0516282	0.0461679	0.143298
0.233543	0.432573	-0.0235543	0.426772	0.210701	0.155104	-0.247502	0.0514827
0.241456	0.514472	0.0541604	0.670064	0.251332	-0.0678284	0.100128	0.0754849
0.193763	0.553443	0.0538494	0.303889	0.271795	0.154174	0.0198553	0.102823
0.739405	0.0621229	0.686036	0.400264	0.0191479	-0.0407065	0.0842423	0.285339
0.752567	0.112342	0.720957	0.0488987	0.0494183	0.133126	0.231155	0.228013
0.786182	0.0171745	0.551877	0.349186	-0.0894083	0.149308	-0.0292356	0.0164143
0.5621	0.105661	0.528362	0.0520295	0.0427263	0.175621	0.00885437	0.157528
0.815129	-0.0183864	0.820431	0.416234	0.0761785	0.237324	0.087755	0.338495
0.72633	0.223213	0.657823	0.101298	0.00234585	0.210441	0.219283	0.120539
0.553228	0.22468	0.566664	0.133745	0.122294	0.199435	-0.125227	-0.0293271
0.667183	0.385807	0.824201	0.175905	0.0499623	0.145795	0.0114276	0.251986
0.634718	0.784818	0.675269	0.534837	-0.0049314	0.203951	0.014687	0.273843
0.536943	0.522289	0.608493	0.43321	0.0446577	-0.103143	0.153766	-0.00301939
0.743102	0.593214	0.623967	0.769464	-0.06212	0.0475431	-0.0749468	0.0703899
0.683399	0.481343	0.583119	0.581901	-0.00535777	0.119283	0.0322135	0.161654
0.752285	0.729042	0.74976	0.645099	-0.0971744	0.0715791	0.189477	-0.0693932
0.701065	0.529335	0.710848	0.503362	-0.0991846	0.149479	-0.0905909	0.102845
0.771826	0.416308	0.755115	0.595683	0.191653	0.101787	-0.13424	0.147655
0.740334	0.761874	0.779948	0.496645	0.202594	-0.121251	0.126427	0.277088
0.349641	0.511313	0.16929	0.716471	0.11683	0.211275	0.0248455	0.198016
0.29928	0.490105	0.238343	0.644192	0.346203	0.202765	0.159584	0.208798
0.403663	0.604828	0.387494	0.576495	0.291735	0.00904889	0.105013	0.221707
0.325659	0.457527	0.103657	0.585699	0.118648	0.290015	0.410901	0.277906
0.306776	0.689892	0.290616	0.584364	0.0678989	0.165219	0.387002	0.162725
0.243323	0.554253	0.535963	0.713036	0.351615	0.261103	-0.0272587	0.156086
0.326121	0.785717	0.515846	0.635386	0.251476	0.200292	0.268343	0.0949623
0.382633	0.651329	0.316938	0.597018	-0.00599012	0.212352	0.124924	0.191679
0.532748	0.384562	0.452095	0.558468	0.00278181	0.0769703	0.235085	0.0611179
0.509612	0.396672	0.429434	0.612022	0.470415	-0.0377558	0.148519	0.276134
0.421702	0.356832	0.361871	0.39396	0.303458	0.256519	-0.0369507	0.247319
0.340815	0.502032	0.503799	0.559163	-0.0808056	0.141852	0.099627	0.0219013
0.374561	0.529097	0.416179	0.630852	-0.0916182	0.366901	0.3532	-0.0413022
0.510849	0.430855	0.486482	0.59956	0.153059	0.212817	-0.0760848	0.110219
0.424771	0.537402	0.356161	0.607907	0.324355	0.0905474	0.139831	0.306653
0.52912	0.329969	0.489475	0.488598	0.192317	0.306084	-0.0648993	0.215267
0.262312	0.374092	-0.0542695	0.329167	0.228608	0.0513047	0.242475	0.186475
0.185507	0.240751	0.315128	0.234637	0.327118	0.146164	0.166067	-0.0348031
0.364253	0.426071	0.0795126	0.4418	0.250191	0.427725	0.179016	0.314906
0.198651	0.322161	0.239046	0.541393	0.204394	0.110916	0.233478	0.114146
0.24545	0.452583	0.268839	0.217824	0.192608	0.121072	0.303063	0.228753
0.158614	0.410771	0.359929	0.397739	0.0195854	0.0778875	0.214624	0.338987
0.152113	0.544831	0.299698	0.655889	-0.0185136	0.104883	0.287535	0.130958
0.3591	0.475773	0.0951676	0.230403	-0.0143458	-0.126974	0.218526	0.301381
0.766108	0.38192	0.745272	0.335232	-0.0589875	0.0301362	0.212633	0.344113
0.759689	0.28087	0.800947	0.250946	-0.0367869	0.105987	0.105427	0.0259539
0.761043	0.446048	0.564831	0.129445	0.091327	0.155558	-0.315668	0.0934483
0.707911	0.313645	0.565632	0.334087	-0.011032	0.266577	-0.196377	0.127373
0.818964	0.23403	0.770405	0.179264	-0.232721	0.100476	0.0384346	0.321287
0.624815	0.376345	0.59305	0.128473	0.128328	0.0801031	0.00321345	0.332922
0.672869	0.259145	0.708707	0.349387	0.0993534	0.134058	-0.0668261	0.222273
0.69063	0.0684052	0.791238	-0.11212	0.0171819	0.186722	0.243501	0.244975
0.146545	-0.0515305	0.380362	0.133276	0.347126	0.340982	0.118241	0.185574
0.0713644	-0.138854	0.0556791	0.122773	0.0338367	0.196125	0.0688177	0.0175022
-0.0491705	0.228988	0.0440768	0.210163	0.34997	0.279383	-0.146255	0.161746
0.228418	0.114963	0.159682	0.0178511	0.486517	0.0868992	0.288008	0.203247
0.192183	0.291442	0.398087	0.341759	0.315244	0.035103	0.319251	0.152986
0.159033	0.449672	0.00896455	0.184108	0.333481	0.0745036	0.288811	0.170857
0.171066	0.17372	0.0390775	0.242594	0.398447	0.263367	0.0106599	0.0967425
0.0683466	0.242492	-0.125331	0.106556	0.678048	0.210186	0.497527	0.288192
0.656231	0.582013	0.58646	0.732728	0.156337	0.0972983	0.298604	0.288605
0.60012	0.671528	0.649344	0.635818	0.0256658	-0.0657499	0.086689	0.262601
0.635844	0.558889	0.420257	0.633341	0.279444	0.212862	0.215643	0.214571
0.718429	0.635219	0.0558581	0.66871	0.0333947	-0.0346354	0.1818	0.136082
0.677278	0.540909	0.751497	0.581474	0.272839	0.0381035	0.112166	0.239584
0.672342	0.69553	0.698131	0.697519	0.212904	0.170217	0.00203241	0.288005
0.562213	0.769749	0.680498	0.633655	0.169573	0.0981431	0.343894	0.101767
0.652252	0.654722	0.704431	0.683193	0.209362	0.154957	0.213899	-0.0742246
0.407925	0.372175	0.332748	0.280948	0.407314	0.237671	0.257752	0.374557
0.290837	0.252025	0.137222	0.3335	-0.0811079	0.156882	0.138967	0.281306
-0.114932	0.4674	0.37307	0.329159	0.127154	0.0572498	-0.07022	0.0354248
0.276129	0.390019	0.210501	0.0478017	0.144357	0.251419	-0.0205362	0.430479
0.24103	0.254536	0.293488	0.208583	0.389847	0.381098	0.123341	0.180776
0.136245	0.189484	0.367157	0.43623	0.112641	0.226685	0.00222239	0.0197335
0.143297	0.282806	0.265237	0.411398	0.265859	0.220278	0.14886	0.275775
0.179211	0.116495	0.0954964	0.312128	0.110069	0.189226	-0.0947786	0.163261
0.253709	0.654183	0.362536	0.507236	0.405234	0.31722	0.434883	0.0668387
0.0811803	0.641073	0.318879	0.586465	0.271928	0.0399579	0.0941805	0.153745
0.1894	0.57916	0.27164	0.637978	0.394396	0.166391	0.0896704	0.237417
0.172259	0.561814	0.224398	0.711671	0.147082	0.0669215	0.421428	0.128167
0.146017	0.463526	0.185936	0.66352	0.330133	0.00861998	0.404372	-0.0714043
0.496911	0.728129	0.330681	0.47581	0.256016	0.0320237	0.204356	0.080955
0.275679	0.717663	0.440422	0.531451	0.480197	0.140083	0.00334426	0.0903859
0.565546	0.458922	0.226135	0.588715	0.382355	-0.0200768	0.0818584	0.0271913
0.202483	0.205018	0.0943914	0.159152	-0.03061	0.161508	0.19295	0.0345782
0.0628182	0.0799754	0.32776	0.160031	-0.09853	0.0491112	0.24047	0.0183972
0.181896	0.108282	0.216973	0.209373	-0.0884681	0.0521235	0.145348	0.158268
0.293591	0.109334	0.317066	0.228959	0.356161	0.0762603	0.309415	3.66732e-05
0.449181	0.330014	0.336631	0.093713	0.0241529	0.030479	0.0710634	-0.0170921
0.302073	0.131893	0.328693	0.045058	0.0727289	0.150376	0.101901	-0.0522009
0.285093	0.3113	0.209867	0.264076	0.114368	0.141691	-0.033521	-0.0455605
0.196864	0.126816	-0.0341983	0.157553	-0.00777187	0.336735	-0.0966605	0.132594
0.198589	0.552773	0.236876	0.495964	0.228994	0.0783218	0.0199102	0.00841061
0.102427	0.619714	0.212634	0.440141	0.238012	0.251231	-0.0250663	0.0178945
0.161541	0.674917	0.170019	0.471751	0.408515	-0.0290511	0.213065	-0.0382706
0.234629	0.561485	-0.196095	0.472551	0.516363	0.0674242	0.222656	0.169213
0.217694	0.52485	0.333804	0.64395	0.387531	0.423881	0.122432	0.00436505
0.0250932	0.562193	0.186011	0.742873	0.144646	0.104894	0.242481	0.276109
0.211355	0.435732	0.0504179	0.428449	0.296069	-0.0305825	0.301333	0.0775232
0.092457	0.541688	0.0608577	0.544261	0.262955	0.130733	0.341712	-0.0340556
0.175104	0.109784	0.385774	0.308534	0.0081269	0.0867136	0.13692	0.31336
0.302522	0.000978652	0.131988	0.0317574	0.117277	0.0622237	0.0413045	0.057227
0.189541	0.310519	0.128653	0.376398	0.271465	0.122545	0.187831	0.0899335
-0.00342622	0.164001	0.1672	0.0762809	0.0455033	0.140529	0.0470767	0.417917
0.321967	0.321553	0.239853	0.264614	0.125031	0.242757	-0.0983995	0.330138
-0.0978836	0.0182864	0.401202	0.330699	-0.0674401	0.216902	-0.0735295	0.319727
0.268171	-0.131212	0.0712686	0.120412	-0.148781	0.127183	-0.113199	0.209874
0.274454	-0.0463193	0.475215	0.0171178	0.152677	0.216001	0.247365	0.246231
0.651114	0.135503	0.709429	0.19711	0.161242	0.23958	-0.00495024	0.0678715
0.70384	0.270562	0.64157	-0.0776359	0.15895	0.220203	-0.0597041	0.196096
0.6747	0.420853	0.512033	0.107391	0.100339	0.302115	-0.0281644	0.125226
0.723741	0.0558166	0.440361	0.145623	0.242451	0.169448	0.00620492	0.136093
0.717232	0.235163	0.775545	0.230837	-0.0250104	0.163445	0.0299198	0.109796
0.840674	0.125333	0.769702	0.153675	-0.00966168	0.34704	0.0747985	0.139563
0.689488	0.119694	0.835824	0.255647	0.153032	0.0957545	0.20628	0.411248
0.69571	-0.019072	0.780901	0.0652473	0.20611	0.163378	0.000750064	0.0849865
0.114506	-0.0343335	0.174	0.396915	-0.0957799	0.226073	0.138936	0.0527914
0.310077	0.067979	0.114822	0.165465	-0.0835974	0.132945	0.0462273	0.20319
0.176448	0.224824	0.0766615	0.097992	0.125579	0.322907	-0.0466772	0.106855
0.082832	0.278374	-0.0554272	0.19238	0.165069	0.0744561	-0.053036	0.250862
0.179073	0.146551	0.122566	0.358386	0.0588857	0.242369	0.0509463	0.0505741
0.219081	0.108573	0.198499	0.0580155	-0.143866	0.116138	-0.139882	0.0115843
0.101027	0.272686	-0.0522935	0.072004	0.282509	0.0598372	-0.123454	-0.0644886
0.0453224	0.10436	-0.0561884	0.488526	0.24306	0.261776	0.0924108	0.15252
-0.0254097	0.581067	-0.0992936	0.581815	0.283175	0.336805	0.0244133	0.355177
0.0271721	0.521979	0.0650485	0.640844	0.134446	0.202735	0.252128	0.344028
0.22956	0.517136	-0.0739038	0.577994	0.145944	0.131867	0.0694016	0.417411
0.101449	0.530513	0.0106852	0.487453	0.0176653	0.413569	0.0838333	0.321722
0.15531	0.715926	0.0830191	0.520493	0.134684	0.335594	0.0369601	-0.0406778
0.162352	0.711047	0.401581	0.749704	0.179049	0.06207	0.132886	0.142577
0.247286	0.424926	0.124486	0.74072	0.200298	0.160415	0.0223439	0.0583585
-0.0276825	0.606013	0.166608	0.653	-0.044905	-0.00752526	0.0909238	0.325887
0.142933	0.659315	0.0813903	0.551544	0.428009	-0.0353541	0.364223	-0.187103
-0.108741	0.383986	0.235104	0.355531	-0.0133205	0.0940573	0.161409	0.212597
0.11565	0.39366	0.194635	0.686878	0.146251	0.0381428	0.220385	-0.0449597
0.434904	0.523558	0.12251	0.411167	0.000654752	0.200728	0.12485	0.316828
0.214508	0.67069	0.123505	0.616826	0.458124	0.332882	-0.00299552	-0.112286
0.142085	0.408341	0.0898915	0.565495	0.223185	0.128259	0.0429625	0.0932994
0.065558	0.424126	0.195135	0.533383	0.14376	0.187999	0.120033	0.244287
0.142322	0.690099	0.129821	0.559447	-0.0738095	0.339979	0.0645136	0.17296
0.136036	0.222409	0.300843	0.268498	0.237288	0.0838612	-0.17818	0.0953752
0.276677	0.106754	-0.0891062	0.175477	0.147097	-0.0220393	0.0874277	-0.0611544
0.0375814	0.140175	0.259178	0.37689	0.063398	0.0373066	0.258919	0.0158309
0.283495	0.302559	0.0290704	0.51253	0.0692004	-0.232752	-0.0241576	0.0789834
0.413514	0.234181	0.105258	0.276807	-0.00857344	0.208883	0.310845	-0.0765234
0.144074	0.233627	0.372273	0.132397	0.377041	-0.305321	0.0847291	0.0591792
0.203492	0.137355	0.358501	0.195764	0.196129	0.116816	-0.00465085	0.272325
0.1558	0.123336	0.0423627	0.0357608	0.330373	-0.017379	0.197517	0.156416
0.326555	0.392103	0.389731	0.561299	0.0508898	0.0272033	0.326532	0.232818
0.38294	0.426301	0.475252	0.443301	0.137951	0.198015	0.298581	0.0913014
0.568782	0.414102	0.314786	0.495695	0.204755	0.00429543	0.0202453	0.293633
0.372928	0.289656	0.616591	0.58389	0.432269	0.0291702	0.113341	0.0902865
0.397689	0.482544	0.426644	0.30621	0.229082	0.139642	0.195324	-0.0261759
0.521843	0.347951	0.29881	0.509936	0.179205	0.0759217	0.260514	0.324337
0.320014	0.539032	0.445576	0.626357	0.0298553	0.0100552	0.126435	0.229104
0.401895	0.416641	0.457589	0.353923	0.240095	0.00254665	0.0913133	0.251984
0.476248	0.775542	0.622815	0.781735	0.30122	-0.125442	0.0929544	0.135093
0.470686	0.593272	0.508037	0.564609	0.235668	0.165233	0.152117	0.213737
0.439028	0.530307	0.590787	0.622345	0.248222	0.195406	0.0564236	0.211777
0.481661	0.547487	0.548695	0.618678	0.269075	0.265155	0.0560877	0.465502
0.5115	0.617253	0.556966	0.503153	-0.0115439	0.317193	0.115579	0.253095
0.58019	0.4111	0.563389	0.651915	0.0700574	0.332951	0.257071	0.113709
0.525893	0.403745	0.300135	0.773023	-0.0683225	0.205053	0.291579	0.150865
0.723881	0.595363	0.657085	0.725721	0.01915	0.298315	0.105515	0.19197
0.0893576	0.0879804	-0.0230978	0.553026	0.182699	0.135545	0.152982	0.135837
0.193369	0.141574	-0.0735833	0.219615	-0.156938	0.169367	0.211812	0.128516
0.0341625	0.0236438	-0.00535076	0.0663464	0.140383	0.0918326	-0.0313453	0.0287254
-0.111609	0.0211746	-0.199334	0.2931	0.134399	0.00911834	0.115448	0.202091
0.0791469	0.0664189	-0.0465681	0.119469	0.310453	-0.0319896	0.0842085	0.0885426
0.07984	-0.0763459	-0.0643845	0.277737	0.183	0.166837	0.080162	0.229705
0.0667131	0.242389	0.0805012	0.35093	0.0439995	0.0444487	0.175806	0.203132
-0.0398045	0.246881	-0.0381271	0.2721	0.113744	0.0503723	-0.140171	-0.066356
0.12296	0.456299	-0.0668251	0.455806	0.204019	0.208053	0.139876	0.0390236
0.159142	0.361665	0.113152	0.419672	0.274641	0.111317	-0.035196	0.133051
0.0142503	0.075937	-0.0179404	0.52978	0.168725	-0.0739834	0.0530324	0.154704
0.123324	0.220651	-0.175562	0.33132	0.012283	0.0597831	-0.01474	0.104175
0.136207	0.273834	0.181658	0.399679	0.252602	-0.0430897	0.047098	-0.164537
0.191171	0.367573	-0.27351	0.421369	-0.126835	-0.119576	0.371937	0.0996848
0.166994	0.136195	0.0599391	0.244777	0.120242	-0.0188652	0.160436	0.0944947
-0.129757	0.38438	0.141779	0.240873	0.0149875	-0.0284001	-0.0610473	0.143806
0.718857	0.52133	0.767597	0.675553	0.147073	0.202123	-0.0419602	0.300917
0.772269	0.662471	0.831858	0.756491	0.0654066	-0.0138261	0.0303786	0.0976087
0.72923	0.516064	0.659636	0.639341	0.0599712	0.0994928	0.110001	0.0286494
0.846172	0.675169	0.675093	0.555281	-0.239099	0.254502	0.222153	0.231205
0.811133	0.568557	0.8596	0.541102	0.248614	0.417052	0.0993461	0.138938
0.724294	0.537298	0.668132	0.624518	0.151862	0.315711	0.0240654	0.271339
0.535082	0.722593	0.732433	0.721733	-0.116339	0.332081	0.0524857	0.231569
0.708105	0.662264	0.848421	0.668113	-0.0517245	0.1629	0.0227629	0.23069
0.160064	0.284286	0.232973	0.180304	0.108726	0.147051	-0.00545722	-0.0603342
0.145668	0.179076	0.295962	0.179926	0.0973211	-0.0487392	0.143972	-0.0495686
0.241928	0.136733	0.0987571	0.228328	-0.113039	-0.0814339	-0.0846042	0.0167325
0.295266	0.207814	0.380088	0.253495	-0.0135336	-0.0295585	-0.032741	0.236656
0.13082	0.215314	0.142844	0.257384	-0.086425	0.0404647	0.0464945	0.0411786
0.092628	0.197471	0.198639	0.43214	0.126318	0.0377533	-0.199784	0.106172
0.499924	0.201135	0.231694	0.163518	0.201407	0.110248	-0.0689308	-0.0193058
0.515491	0.305089	0.533715	0.272432	-0.0597579	0.0376581	-0.0377097	0.0106076
0.168117	0.039719	0.528719	0.102968	-0.000437107	0.156211		0.362116
0.411777	0.210538	-0.00861378	0.0928834	0.192209	0.0779	0.144285	0.305581
0.460389	0.101252	0.523459	0.124218	0.227491	0.156616		0.143793
0.430793	0.176972	0.0452395	0.16935	0.0594608	0.188525	0.160903	0.343524
0.249896	0.263477	0.234623	0.283212	0.17319	0.288398		0.222159
0.421147	0.0443485	0.245173	0.0217939	0.326611	0.183061	0.0785723	0.298625
0.142456	0.120548	0.341707	0.180867	0.199442	0.00757057		0.060595
0.119281	0.130651	0.145477	0.264747	-0.14189	0.0915602	0.227179	0.178975
0.373312	0.341238	0.0136562	0.240882	0.294231	0.0922498	0.0470059	-0.00141123
-0.231738	0.268535	0.0470117	0.310397	-0.0940131	0.0453034	-0.0654995	0.116202
0.0482225	0.325634	0.292116	0.112753	-0.026024	0.130804	0.135334	0.118609
0.0677079	0.00108265	0.217562	0.0342534	0.159355	0.0675679	0.342627	0.128063
0.413506	0.235744	0.188431	0.180606	0.620295	0.180961	0.144489	-0.0954668
0.436904	0.478872	0.438045	-0.126244	0.0629926	-0.0580739	0.210332	0.0783509
0.327758	0.366292	0.36936	0.405959	0.015781	0.0521539	0.177095	0.179626
0.155293	0.2732	0.513535	0.314391	0.145486	-0.0877301	0.184156	0.159411
0.649432	0.145507	0.666005	0.374892	0.191904	0.0263345	0.421494	0.178347
0.723698	0.458151	0.612859	0.462242	0.456478	0.231944	0.122002	0.29139
0.604971	0.34404	0.420439	0.31509	0.224676	0.192707	0.201461	0.136728
0.708877	0.592287	0.568611	0.303873	0.217342	0.0441062	0.333234	0.347226
0.717577	0.29309	0.711286	0.204854	0.267372	0.115807	0.0662885	0.0390149
0.66831	0.274621	0.627881	0.471176	0.178134	-0.0571613	0.368784	0.130166
0.638853	0.390553	0.65452	0.304495	0.243946	0.0727231	0.212481	0.112309
0.652719	0.383094	0.786982	0.430743	0.457305	0.0589563	0.349213	0.252937
0.428633	0.388077	0.394388	0.278911	-0.00240542	0.115933	-0.187105	0.129752
0.524445	0.0600794	0.376459	0.560617	0.159063	0.227683	0.0426398	0.148793
0.442183	0.362808	-0.080874	0.294598	-0.122996	0.0748537	-0.0935376	-0.161563
0.210462	0.273412	0.135713	0.253629	-0.0485323	0.10977	0.213972	0.102132
0.102327	0.244656	0.45298	0.38157	0.0956444	0.245694	0.268775	-0.0153703
0.254878	0.0328416	0.180441	0.0375974	0.149026	-0.00235256	0.226351	0.234331
0.190162	0.0316929	0.304181	0.151948	0.0684252	-0.0663412	0.0892846	0.138749
0.24324	0.320831	0.404931	0.348131	0.279435	0.085016	0.0887631	0.0706866
0.148863	0.624922	0.402261	0.483872	0.089036		0.160327
0.193043	0.647223	0.391833	0.616033	-0.0678237		0.161182
0.0837535	0.533652	0.494173	0.605446	0.0821482		0.193599
0.274962	0.639685	0.0185701	0.735191	0.299651		0.223987
0.585365	0.580912	0.230532	0.756986	0.228544		0.0642048
0.329869	0.791928	0.39987	0.68251	0.13928		0.220393
0.360386	0.658961	0.309581	0.492203	0.0883382		-0.0799764
0.124397	0.476295	0.411211	0.532202	-0.0128565		0.112607
0.0569492	0.633265	0.363981	0.716085	0.229351
0.351337	0.665833	0.306358	0.819912	0.0973113		0.134516
0.323818	0.822812	0.108157	0.743734	-0.35005
0.270754	0.744827	0.354024	0.758332	0.264866		0.174277
0.15974	0.684979	0.458299	0.823354	-0.163146
0.165324	0.639918	0.0800167	0.869915	0.0731079		0.0916175
0.326417	0.781101	0.363109	0.759868	0.206112
0.191399	0.709852	0.203565	0.77673	-0.010097		0.0890104
0.41171	0.155796	0.36065	0.174582	-0.0669271		0.040426
0.329577	0.199137	0.380767	-0.000566262	0.107562		0.202829
0.464158	0.350343	0.471255	0.339554	0.0538176		-0.0939372
0.447994	0.229505	0.23009	0.168116	0.103431		0.335993
0.371012	0.359523	0.573092	0.248664	0.0771336		0.141412
0.206124	0.195153	0.572339	0.246443	0.0721733		0.197585
0.344129	0.370959	0.440909	0.532359	0.115064		0.204555
0.175732	0.384705	0.364992	6.33606e-05	-0.0440655		-0.0173204
0.712732	0.230335	0.667739	0.401349	-0.24809		0.240211
0.682984	0.219827	0.703171	0.0861905	-0.145246		-0.0167493
0.728486	0.0443845	0.379423	0.0716395	0.0256688		0.00852769
0.718437	0.0998429	0.564836	0.159195	0.118927		0.217532
0.704524	0.185546	0.730399	0.217287	0.366271		0.0316538
0.582	0.248652	0.633214	0.14825	0.172485		0.0677711
0.684191	0.1698	0.684008	0.287255	0.0973031		-0.0899256
0.705213	0.229397	0.827876	0.0703842	0.0544473		0.0231167
0.271735	0.332661	0.341295	0.25765	0.120145		0.317465
0.322023	0.546617	0.0263803	0.171697	0.410179		0.0194498
0.110209	0.385851	0.352777	0.206921	0.309889		0.0861167
0.189218	0.340293	-0.0389296	0.302163	0.314195		0.135547
0.385663	0.273758	0.233322	0.299562	0.307212		0.0511874
0.0517258	0.0987831	0.380485	0.349649	0.0973342		0.0472779
0.183148	0.368054	0.343244	0.27498	-0.0542451		0.123363
0.291098	0.359406	0.126456	-0.00290338	0.222244		0.220016
0.159077	0.184978	0.169186	0.178082	0.458333		-0.100487
0.144249	0.363572	0.162263	0.418587	0.115585		0.0918367
0.244359	0.237929	0.0516462	0.276693	0.350935		0.0968204
0.188589	0.251517	0.0716898	0.354039	0.400209		0.108183
0.22421	0.408392	0.100191	0.175317	0.314543		0.303937
0.150949	0.000692306	0.24838	0.112193	0.226574		0.0821153
0.31058	0.250615	0.0645511	0.20387	0.0864149		0.0618004
0.255168	0.337533	0.141817	0.377547	-0.0424886		0.373766
0.154426	0.618514	0.223645	0.733395	0.277272		0.293784
0.273332	0.62415	-0.0028875	0.772029	0.329048		0.216903
0.0301122	0.677379	0.136658	0.743703	0.105836		0.109256
0.404521	0.646432	0.0915065	0.602105	0.399479		0.261503
0.164497	0.753391	-0.0375822	0.724828	0.30482		0.131585
0.0447401	0.638568	0.0578203	0.682901	0.291155		0.373745
0.0343216	0.757138	0.394689	0.703579	0.0322953		0.268055
0.00815323	0.705094	0.263345	0.674334	0.243776		0.0928053
0.460071	0.391392	0.260451	0.298808	0.201688		-0.000824948
0.253211	0.185395	0.247621	0.269049	0.243191		0.0987441
0.264054	0.170998	0.360352	0.48559	0.324221		0.233956
0.231666	0.268889	-0.00443109	0.566228	-0.217732		0.234667
0.180882	0.199742	0.395652	0.575348	0.153218		0.187117
0.107447	0.409209	0.50398	0.465255	0.2246		-0.099507
0.355261	0.0897648	0.295843	0.514404	0.0326002		0.21292
0.385391	0.368454	0.337293	0.426207	0.100578		0.0284349
0.262961	0.335012	0.324888	0.442964	-0.303958
0.352408	0.311523	0.42092	0.335776	-0.167807		0.239717
0.445062	0.359291	0.362378	0.530096	-0.409714
0.343844	0.319613	0.42869	0.570244	0.318944		0.111363
0.183181	0.477812	0.36832	0.280049	-0.0323449
0.491526	0.545779	0.439196	0.423369	0.435775		0.0540499
0.319701	0.489583	-0.0335371	0.564214	0.172332
0.358277	0.563564	0.336718	0.358536	0.220041		0.252711
0.398021	0.309653	0.31258	0.482787	0.0523676
0.474808	0.362537	0.544181	0.165924	0.38214		0.14879
0.538163	0.445954	0.561271	0.457057	-0.0883894
0.479394	0.408821	0.564814	0.412761	0.0098156		0.121709
0.598151	0.569972	0.418251	0.283592	-0.120132
0.438476	0.415352	0.560683	0.503193	0.0142301		0.141606
0.625483	0.515089	0.5086	0.582963	-0.0565604
0.546093	0.437894	0.662353	0.282478	0.183887		0.0220072
0.0507661	0.365689	0.258385	0.085897	0.111479		0.167919
0.158246	0.334898	0.0974659	0.477722	-0.0282048		-0.0593413
0.0475005	0.455945	0.218668	0.240977	0.173778		0.0194069
0.249639	0.218737	0.251205	0.246699	0.109766		0.100215
0.238585	0.350023	0.0677373	0.35796	0.258659		0.0308414
0.154886	0.303011	0.192552	0.201714	0.16387		0.0980087
0.210034	0.148389	0.173459	0.305491	-0.0572621		0.0613902
0.382513	0.356751	0.472181	0.221202	0.309587		0.111781
0.146665	0.082819	0.501843	0.11714	0.0442753		0.0604211
0.308639	0.294785	0.354558	0.274368	0.104942		0.15205
0.495724	0.093207	0.225395	0.237204	0.0331837		0.186112
0.536764	-0.0423699	0.544643	0.287524	-0.001803		0.196247
0.352117	0.165295	0.275467	0.182794	-0.155434		0.0372234
0.339733	0.108212	0.441331	0.0982178	0.246854		0.0922106
0.362611	0.172481	0.229845	0.344318	-0.0714076		0.205122
0.256495	0.150032	0.421566	0.235141	0.250031		0.271111
0.637602	0.40765	0.65349	0.332214	-0.0281222		-0.0446914
0.631763	0.289032	0.691146	0.296689	0.106997		0.120268
0.71991	0.31216	0.299784	0.150688	0.139554		0.147889
0.651775	0.0995955	0.525629	0.344783	0.0238844		-0.0250045
0.670793	0.367905	0.795826	0.441355	-0.0279853		0.215266
0.739853	0.37132	0.736705	0.285751	-0.009649		-0.0251015
0.669875	0.612076	0.59298	0.287921	0.0339826		0.0881406
0.680938	0.3507	0.712949	0.244353	-0.0467135		-0.10374
0.116063	0.60947	0.249447	0.472964	0.100827		-0.0908934
-0.101062	0.637461	-0.319897	0.541504	0.0438783		0.0370792
0.215431	0.325398	0.282382	0.440121	-0.00473118		0.0256793
0.525864	0.328789	0.412287	0.376618	-0.0293328		0.142703
0.315993	0.251494	0.288399	0.247052	0.0633715		0.0947784
0.276278	0.253862	0.0167894	0.363361	0.0700435		0.155363
-0.0814317	0.434596	-7.9451e-05	0.622637	0.347846		0.199928
0.213715	0.593203	0.241844	0.580084	0.0566212		0.0514507
0.411812	0.32706	0.477127	0.0512529	-0.287029
0.480934	0.288271	0.61864	0.394896	0.0904352		0.0318224
0.321581	0.18874	0.276081	0.395371	-0.194879
0.345453	0.220163	0.329017	0.443574	0.143012		0.0283957
0.460183	0.0260937	0.326373	0.121654	-0.115515
0.688404	-0.00340442	0.529061	0.0115259	0.12		-0.0285463
0.6498	0.274319	0.610637	0.00627068	0.110472
0.64107	0.20112	0.695389	0.143742	0.0889654		0.152593
0.354884	0.404446	0.515178	0.445822	-0.23514
0.423115	0.413139	0.46298	0.281861	-0.0602709		-0.0258954
0.572181	0.588455	0.165464	0.26909	0.109363
0.266373	0.556409	0.38619	0.474909	0.344194		0.205869
0.319872	0.330262	0.608925	0.35727	0.12816
0.344833	0.519506	0.132057	0.47027	0.0634672		0.147761
0.418546	0.461855	0.367002	0.458303	-0.179008
0.411205	0.402417	0.477866	0.492491	-0.0618892		0.083462
0.307059	0.300798	0.384715	0.439031	0.151469		0.0773813
0.26766	0.496987	0.247666	0.470844	0.220732		0.104703
0.268888	0.376498	0.1712	0.346223	0.346933		0.217476
0.284546	0.237409	0.00824208	0.297907	0.173148		0.143433
0.333508	0.306754	0.197415	0.243879	0.208		0.167783
0.272498	0.433709	0.354576	0.566089	0.176407		0.0150619
0.213422	0.511592	0.284574	0.159377	0.326832		0.471811
0.24294	0.537699	0.0597675	0.372819	0.111267		0.232871
0.239172	0.332463	0.359805	0.125882	0.57607		0.213529
0.566123	0.252836	0.335299	0.0947405	-0.253013		-0.102271
0.367752	0.220121	0.0258685	0.290547	0.234899		-0.204482
0.221578	0.213593	0.0066399	0.349402	0.306728		0.126096
0.246938	0.377805	0.269952	0.510605	0.0351871		0.12544
0.498724	0.235625	0.461516	0.457126	0.150265		0.0289962
0.369832	0.0436921	0.49779	0.474517	0.338691		0.200307
0.479879	0.0763284	0.241581	0.358362	0.310393		0.340484
-0.0701686	0.17525	-0.141909	0.418987	0.267361		0.41591
0.107009	0.257776	0.0231591	-0.055028	0.094461		0.121957
0.205957	0.150916	-0.0977292	0.304194	0.0557279		0.1237
-0.0720667	0.239925	-0.120443	0.0448261	0.09837		0.142174
-0.063311	0.331537	0.163538	0.252783	0.10439		-0.0193465
-0.0785626	0.291641	0.316833	0.197239	0.182506		0.224185
0.119347	0.280702	0.0566176	0.438161	0.180585		0.302771
-0.0880855	0.131021	0.0781479	0.400454	-0.100063		0.141048
0.303867	0.758458	0.285967	0.779485	0.150003		0.0932823
0.195689	0.661012	0.323707	0.802646	-0.0501776		0.317938
0.128167	0.673628	0.296809	0.785984	0.239929		0.0543487
0.034564	0.741548	0.175039	0.583783	0.260812		0.146529
0.219764	0.752986	0.236004	0.689546	0.228537		0.171274
0.324825	0.61616	0.405421	0.606689	0.196434		0.0357281
0.378287	0.680584	0.37707	0.651601	0.109048		0.273042
0.380848	0.624873	0.0532818	0.609233	0.201751		0.167815
0.189128	0.100505	-0.0159173	0.113844	-0.0360969		-0.00229625
0.250404	0.503458	-0.0180941	0.107968	0.0117866		-0.0996937
0.41647	0.239972	0.0489905	0.180239	0.11945		0.0447984
0.170192	0.376827	0.0840047	0.367602	0.126554		0.0777422
0.104392	0.414713	0.208147	0.298946	-0.0234167		0.0387929
0.19583	0.122263	0.192329	0.330943	0.251457		-0.0988342
0.131474	0.0407687	0.164926	0.102446	0.0567342		0.192125
0.152499	0.246672	0.0952195	0.359963	0.133488		-0.153945
0.417251	0.299736	0.179099	0.512828	0.150931		0.121097
0.432857	0.43387	0.335713	0.460135	0.368688		0.240395
0.0734935	0.282304	0.0611685	0.473915	0.323901		0.468362
0.268509	0.195525	0.346616	0.328189	-0.0471595		0.346848
0.400206	0.468167	0.306835	0.403996	-0.230012		0.220689
0.0450421	0.590366	0.387766	0.281148	0.176682		0.0887596
0.158949	0.54335	0.466297	0.483669	0.208733		0.340273
-0.0347555	0.218328	0.249755	0.269125	0.311272		-0.00930477
0.360886	0.142576	0.393183	-0.0166099	-0.24788		0.104917
0.36197	0.242361	-0.0356417	0.0790788	-0.0110002		0.155928
0.183364	0.163047	0.215811	0.0528534	-0.0169975		0.244636
0.334381	0.416098	0.1621	0.168741	0.0801673		-0.129799
0.0419599	0.232771	0.364666	0.165106	0.161287		-0.0285275
0.429706	0.256375	0.361006	0.173136	-0.00241166		0.212148
0.126241	0.282066	0.310901	0.0145289	0.263879		0.0709612
0.0470843	0.289233	0.199962	0.229299	-0.0915811		-0.0494048
0.43837	0.123876	0.248889	0.185952	0.111915		-0.00437572
0.364086	0.200251	0.45727	0.141373	0.24997		0.164678
0.465336	0.221397	0.410734	0.0391549	0.103086		0.105382
0.564268	0.358497	0.573679	0.275531	-0.15529		0.213555
0.242377	0.414265	0.330111	0.262343	-0.123016		0.0847051
0.299521	0.286337	0.46997	0.36074	0.164937		-0.0774967
0.520406	0.0688826	0.263398	0.18839	0.195813		0.196364
0.492705	0.34781	0.432822	0.194164	0.0734252		0.309847
0.545724	0.201871	0.241263	-0.105197	-0.0231259		-0.119254
0.263518	-0.0174604	0.377756	0.104674	0.158009		0.075072
0.299047	0.216065	0.34593	0.127736	0.1355		-0.114485
0.36673	0.0943472	0.0531439	0.0828414	0.286437		-0.0176251
0.333859	0.10313	0.32997	0.0794349	0.0340217		0.297803
0.264022	0.1741	0.536703	0.160611	0.102074		0.213636
0.364362	0.113556	0.301479	0.218163	0.48889		0.0245447
0.41248	0.11742	0.39371	0.327086	-0.0197234		0.116741
0.304465	-0.0453623	0.0599058	0.261737	0.153381		0.325696
0.215802	0.107677	0.303785	0.138952	0.246027		0.0874231
0.113909	-0.0496257	0.224641	0.248083	0.35579		-0.0853239
0.406386	0.029771	0.396003	0.245936	0.364015		0.0894546
0.33419	0.0744815	0.349998	0.194453	0.163091		-0.028461
0.369948	0.170552	0.424156	-0.044506	0.138378		0.239426
0.261073	0.17062	0.0906724	0.256184	-0.0854165		-0.110594
0.201704	0.314692	0.0725065	0.344763	0.63053		0.233087
0.405703	0.218539	0.517176	0.0211288	0.0179563		0.129533
0.442891	0.292562	0.57113	0.408769	0.149844		-0.0861681
0.340572	0.450323	0.406936	0.113588	-0.0703389		0.077599
0.393467	0.171837	0.448873	0.163262	0.335822		0.187878
0.701119	0.143745	0.467521	0.254025	0.162976		-0.0446517
0.389405	0.350607	0.52015	0.0879664	0.149848		-0.160243
0.601326	0.325228	0.428192	0.32518	0.0317075		0.115937
0.55531	0.462667	0.667371	0.381976	0.270322		0.116871
0.378676	0.51083	0.466673	0.526775	-0.173491
0.320889	0.463966	0.605628	0.492923	0.147495		-0.00699308
0.73311	0.467587	0.398926	0.45322	0.377541
0.524643	0.560535	0.577604	0.402799	0.122962		0.0462304
0.546088	0.515036	0.589799	0.664151	-0.0340615
0.456155	0.503639	0.485536	0.689682	0.337248		0.327913
0.539257	0.545244	0.288495	0.572693	0.000125409
0.648029	0.360498	0.550917	0.531883	0.0570252		0.240238
0.59554	0.113927	0.572249	0.151816	0.325384		0.198724
0.534011	0.122349	0.460069	-0.0882893	0.437658		0.299943
0.54787	0.251134	0.377693	0.182923	0.253476		0.250346
0.708914	0.286707	0.38427	0.217002	0.235241		0.285693
0.592472	0.362339	0.646742	0.286727	0.234743		-0.0328199
0.730668	0.239901	0.722812	0.336284	-0.205015		0.223833
0.649263	0.175838	0.767148	0.340085	0.100025		0.0212988
0.795064	0.105088	0.702178	0.159431	0.176306		0.136911
0.350056	0.316189	0.174386	0.339198	0.264625		-0.113264
0.411513	0.183701	0.139587	0.159499	0.186611		0.0917174
0.221907	0.48576	0.241266	0.0650223	-0.0817809		0.111809
0.306267	0.38301	0.223729	0.465233	0.260683		0.0255028
0.401083	0.269036	0.375409	-0.0409751	0.150581		0.0572919
0.303017	0.382411	0.426862	0.218159	0.176999		0.0551048
0.233858	0.26049	0.288477	0.479403	0.157745		0.150376
0.213617	0.354754	0.235927	0.396923	0.0252964		-0.0472058
0.646975	0.347673	0.67198	0.0389489	0.0967101		-0.0357574
0.673208	0.265732	0.627916	0.074066	0.0527303		0.164174
0.709045	0.362949	0.50321	0.320062	0.149167		0.089764
0.668835	0.314126	0.669906	0.562945	0.0148652		-0.0416176
0.656525	0.229435	0.75888	0.118573	-0.00633385		0.36923
0.736378	0.217847	0.614604	0.310664	0.0137826		0.125501
0.694257	0.00412569	0.632668	0.150283	0.0979042		-0.00683034
0.663613	-0.00701866	0.733148	-0.254492	0.0450794		0.0420942
0.377908	0.404001	0.450162	0.679311	0.0892655		0.0014033
0.304194	0.490626	0.293628	0.470296	0.193508		0.215852
0.132897	0.436032	0.31947	0.351008	-0.120376		0.0842113
0.341023	0.55878	0.338943	0.425068	0.0355428		0.0617162
0.360846	0.415842	0.502937	0.369422	0.24883		-0.122233
0.193509	0.43892	0.397017	0.572886	0.160594		-0.0152429
0.410956	0.591444	0.453641	0.552249	0.0388931		0.106826
0.308243	0.556021	0.216624	0.583127	0.0492054		0.20447
0.268523	0.172789	0.373901	0.309243	0.104837		0.229593
0.0934215	0.0756868	-0.068312	0.192465	0.217272		0.114183
0.111477	0.125325	0.209401	0.181895	-0.0524103		-0.00595452
0.176774	0.210699	0.174096	0.0538409	0.108753		0.0787387
0.395957	0.35495	0.109485	0.305112	0.198712		0.0513142
0.202668	0.160993	0.281032	0.0495154	-0.0790705		-0.138763
0.2964	0.144708	0.116278	0.249863	0.0332564		0.108387
0.455342	0.140661	0.22953	0.106096	-0.0179835		0.058683
0.354687	0.315375	0.219178	0.238711	-0.0797403		0.00852331
0.286591	0.144076	0.265906	0.435568	-0.0618376		0.13963
0.434108	0.187313	0.37832	0.27685	0.131453		-0.0333476
0.215412	0.0868643	0.418554	0.347568	-0.000850972		0.0973807
0.262276	0.153884	0.360012	0.283088	0.117443		0.0451994
0.20002	0.119537	-0.205453	0.222738	-0.0419826		0.35801
0.29808	0.136991	0.180344	0.019445	-0.0430901		0.0662232
0.215247	0.176305	0.226732	0.264255	0.125039		0.143697
0.465774	0.419857	0.420178	0.223681	-0.112334		0.0135943
0.662928	0.247026	0.574582	0.277236	0.0699285		0.192863
0.577071	0.0773169	0.597773	0.376369	0.193247		0.0308937
0.593147	0.174463	0.556821	0.526506	0.190999		0.151653
0.648062	0.220167	0.418312	0.420867	0.0608667		0.21575
0.543929	-0.0719942	0.544934	0.19269	0.152278		-0.00831477
0.631559	0.221283	0.469313	0.228838	0.131882		0.110221
0.516931	0.186028	0.491338	0.148187	0.333418		0.0245338
0.185457	0.329595	0.193472	0.267333	-0.0288811
0.249447	0.511209	0.259841	0.501547	-0.0153471		-0.0516598
0.296072	0.47674	0.321159	0.134188	0.0216524
0.368244	0.189918	0.345213	0.240605	0.0681845		-0.00132476
0.31402	0.202203	0.338834	0.406445	0.0204165
0.188685	0.596735	0.416136	0.66999	0.232702		0.155015
0.346545	0.385139	0.293324	0.640283	0.0825706
0.216535	0.45074	0.219653	0.515797	0.176948		0.24846
0.273255	0.329086	0.147073	0.311797	0.298782		0.211117
0.352495	0.144393	0.193026	-0.0474307	0.0656154		0.336944
0.157697	0.187961	0.482232	0.293723	0.230255		-0.145644
-0.0103157	0.0375072	0.16736	0.152075	0.251538		0.133407
0.00499354	-0.00676408	0.513591	-0.13339	0.0945821		0.0382171
0.236632	0.392416	0.0588351	0.0661458	0.215921		0.307957
0.463625	0.399182	0.179011	0.258004	0.398216		0.385289
0.372309	0.31717	0.358724	0.154634	0.117041		0.256093
0.256134	0.310198	0.253467	0.670893	0.0309701		-0.0862797
0.0413893	0.40857	0.363291	0.51596	-0.00318033		0.131419
0.246656	0.310961	0.23558	0.324501	0.140573		0.134128
0.0829294	0.557062	0.0908433	0.569875	0.116584		0.141507
0.22065	0.482681	0.207052	0.426659	0.118456		0.10989
0.284042	0.36205	0.383956	0.582542	0.101078		-0.139894
0.0432198	0.612182	0.20928	0.558718	0.00348194		0.034137
0.136533	0.442941	0.313042	0.566508	0.146629		0.0675363
0.00902598	0.600851	0.195754	0.268711	0.379493		0.0761517
0.16731	0.47924	0.34324	0.339312	0.170139		0.10802
0.299598	0.387265	0.273333	0.368936	0.220286		0.193377
0.405616	0.356064	0.402766	0.603036	0.157664		0.322769
0.223892	0.366096	0.370853	0.410198	0.443574		0.281448
0.353118	0.518735	0.312678	0.480092	0.109455		0.239182
0.266779	0.349422	0.0230909	0.38437	0.250897		0.49005
0.124836	0.352412	0.308712	0.205232	0.164039		0.103226
-0.0363457	0.323146	-0.0209585	0.194309	0.405949
-0.0393218	0.419027	-0.219412	0.137998	0.368222		0.293076
0.00900633	0.201808	-0.161648	0.41636	0.195855
0.143825	0.435048	-0.201784	-0.0631679	0.208906		0.226825
-0.0386922	0.157554	-0.182015	0.287266	0.167273
0.0760763	0.128079	-0.0095268	0.226162	0.11743		0.193825
-0.00143727	0.344715	0.0432738	0.368599	0.387893
-0.0569388	0.419992	0.0455376	0.246647	0.242094		0.527194
0.4686	0.257644	0.481112	0.180632	0.271994		0.13376
0.599039	0.292629	0.498415	0.207696	0.0382452		-0.0444035
0.356296	0.0284377	0.417155	0.0584068	0.0180459		0.0422629
0.147719	0.120919	0.513306	0.179752	0.0983542		0.276785
0.50796	0.152134	0.41103	0.175477	0.0538054		0.213581
0.519196	0.257799	0.160138	0.18762	0.101829		0.0549237
0.449384	0.280432	0.430444	0.0958142	0.197561		-0.138777
0.306078	0.2218	0.335023	0.3628	-0.0388594		0.165131
0.326339	0.365439	0.493607	0.394636	0.0176844		0.387163
0.454166	0.501284	0.22765	0.479527	0.244169		0.1734
0.42106	0.287366	0.33683	0.305182	0.166904		0.0568314
0.293236	-0.0627988	0.425512	0.451568	0.390716		-0.158047
0.110136	0.254488	0.278955	0.282808	0.172349		0.123474
0.366067	0.628611	0.438615	0.518422	0.152033		0.171279
0.204258	0.461156	0.342824	0.415571	0.182034		0.435527
0.182481	0.357928	0.348496	0.653501	0.269041		0.0683932
0.729829	0.331005	0.579988	0.192562	0.10247		0.0762356
0.558406	0.258919	0.754633	0.278558	0.0731727		0.141328
0.688516	0.260216	0.495229	0.458892	0.155108		0.302419
0.720267	0.496028	0.367714	0.158	0.118318		0.228806
0.68975	0.00209697	0.784052	0.512795	0.114236		0.00275944
0.689144	0.35834	0.641769	0.515516	0.257264		0.178806
0.667846	0.0911159	0.605685	0.201925	0.399251		0.284757
0.685813	0.125584	0.78013	0.281088	0.439101		0.124725
0.628519	0.596626	0.549403	0.49455	-0.160218		-0.155771
0.544627	0.24923	0.431205	0.483566	-0.127778		-0.0752765
0.584456	0.174169	0.513364	0.389886	0.0849879		0.1176
0.533404	0.326112	0.543377	0.532143	0.269154		0.0868108
0.570982	0.380585	0.69738	0.456516	0.131677		0.0830037
0.554751	0.107238	0.637533	-0.0954597	0.0235629		0.171833
0.29583	-0.0306149	0.687224	0.233484	0.000925258		0.124704
0.452841	0.289873	0.369644	0.356683	0.0302904		0.204702
0.608955	0.439	0.535432	0.325106	0.0760085		0.203601
0.437424	0.141709	0.555756	0.222091	0.00628254		0.0834525
0.478144	0.0285087	0.549563	0.254599	-0.0264433		-0.050843
0.424815	0.268028	0.583337	0.435318	0.114695		0.011802
0.670117	0.265421	0.528954	0.425253	-0.0133984		0.0989688
0.566236	0.0842095	0.526118	0.0268997	0.168693		-0.0385155
0.526934	0.0270707	0.487387	0.213822	0.0502273		0.116769
0.529516	0.209266	0.665686	0.0885871	-0.139555		0.125684
0.334684	0.449462	0.180684	0.474078	0.306249
0.143561	0.467239	0.23109	0.536254	0.536881		0.252114
0.384683	0.659537	0.376877	0.550176	0.0702433
0.288812	0.540296	0.212532	0.7064	0.182851		0.213557
0.233224	0.474558	0.227173	0.597971	0.0760289
0.299496	0.415962	0.357993	0.47419	0.334815		0.156623
0.333686	0.518928	0.369504	0.394908	0.264165
0.453266	0.398261	0.277442	0.631495	0.256465		0.0941483
0.477709	0.235143	0.357385	0.176623	0.272461		0.259527
0.473792	0.441847	0.586944	0.282098	0.428594		0.349351
0.637654	0.364658	0.594815	0.413235	0.286772		-0.093174
0.563854	0.471908	0.373081	0.137075	0.419582		0.434471
0.672567	-0.247045	0.530045	0.446362	0.179434		0.0164794
0.486097	0.394249	0.446213	0.44316	0.129274		0.3138
0.455633	0.212161	0.517723	0.406414	0.210856		0.10706
0.272143	0.203715	0.543778	0.344431	-0.0724126		0.0127715
0.399492	0.47097	0.319538	0.729264	0.0751108		0.088485
0.0966092	0.655738	0.183254	0.71772	0.0907231		0.0493638
0.0916274	0.610801	0.392506	0.704135	0.200596		-0.145895
0.370332	0.753931	0.317867	0.654002	0.256181		0.179395
0.240414	0.682973	0.367879	0.665889	0.0433556		0.137076
0.172423	0.632659	0.0239421	0.793488	0.125868		0.0899925
0.389945	0.715367	0.176823	0.732793	-0.0118664		0.14028
0.279986	0.617395	0.26523	0.576769	0.105374		0.0861619
0.403485	0.0053957	0.399276	0.0958235	0.114911
0.26236	0.338108	0.457715	0.166001	0.248389		0.108882
0.395521	0.172899	0.394648	0.1508	0.310336
0.444463	0.33065	0.167674	0.293259	0.0784569		0.084681
0.389695	0.116272	0.289746	0.171528	0.310726
0.294702	0.270921	0.381757	0.462652	0.0904155		0.0363661
0.28648	0.284952	0.392835	0.24486	-0.0669815
0.226366	0.267253	0.47549	0.257754	0.160513		0.0972295
0.105672	0.273005	0.161527	0.152845	0.3043		0.0416973
0.0625489	0.261227	0.309592	0.510806	0.504317		0.0130838
0.257665	0.345586	0.324559	0.2602	0.410931		0.0482558
0.366946	0.238908	0.197851	0.494997	0.299769		0.476375
0.321607	0.416499	0.245049	0.184342	0.306631		0.151398
-0.100947	0.204695	0.32729	0.171619	0.0517238		0.16088
0.252251	0.429597	0.321918	0.334383	0.297454		-0.236217
0.169498	0.518654	0.0938492	0.381862	0.104061		0.0364407
0.576262	0.729255	0.503263	0.705964	0.368128
0.645669	0.646806	0.528007	0.639219	0.365905		-0.0557303
0.429424	0.530183	0.571589	0.622047	0.400614
0.149505	0.556387	0.34077	0.645802	-0.00125635		0.0588529
0.279662	0.507298	0.356017	0.472825	0.326402
0.271812	0.658705	0.421162	0.699197	0.241746		0.102964
0.516534	0.789146	0.596428	0.630522	-0.0335986
0.123272	0.688886	0.526173	0.628502	-0.0131018		0.0922163
0.223151	0.426987	0.213187	0.280499	0.268159		0.0346591
0.00717533	0.488839	0.00222172	0.246288	0.400124		0.174385
0.108205	0.247554	0.174407	0.318235	0.179938		0.107305
0.0853753	0.209746	-0.152401	0.172924	0.492578		-0.113547
0.152174	0.150173	0.190482	0.0368016	0.425757		0.0685051
0.0433398	-0.0875984	0.0235135	0.21636	0.265998		0.25609
0.108311	0.49916	-0.0902294	0.508583	0.248525		0.347904
0.060546	0.4694	0.0261226	0.391241	0.209282		0.205641
0.0567451	0.319903	0.138905	0.186892	0.18429
-0.0152036	0.331184	0.105799	0.364748	0.394018		0.113182
-0.053011	0.343356	0.2119	0.028388	-0.358581
0.181059	0.209989	-0.0606987	0.326577	0.0994742		0.145378
0.203907	0.357436	0.0729614	0.289483	0.147336
0.149071	0.277936	0.0609486	0.235458	0.192192		0.306357
0.252839	0.134313	0.303011	0.458306	0.203784
0.124648	0.230085	0.146797	0.0938966	0.126421		0.307806
0.229318	0.287017	0.132587	0.383219	0.451476		0.291619
0.386377	0.17342	0.218808	0.185193	0.0696716		0.0460833
-0.0404948	0.0545691	0.448967	0.383981	0.162111		0.0245955
0.519042	0.282678	0.204124	0.523394	0.143242		-0.0293911
0.0772441	0.170067	0.0249143	0.175197	-0.249666		0.313431
0.335152	0.050106	0.300026	0.0095076	0.329195		0.0867779
0.37279	0.221733	0.152963	0.106406	0.374506		0.205567
0.117452	0.356181	0.357564	0.0104605	0.14534		0.0971747
0.446451	0.7794	0.491453	0.744645	-0.042318		0.0617897
0.503935	0.533712	0.511329	0.713059	0.118508		-0.216188
0.704735	0.588999	0.468212	0.782759	0.133872		0.00618101
0.524159	0.571823	0.374488	0.672182	-0.0731522		0.0216672
0.695573	0.533475	0.640563	0.636594	0.0830397		0.0310549
0.605113	0.566919	0.634611	0.706199	-0.00574217		-0.0344811
0.64686	0.49857	0.527542	0.650572	-0.022578		0.196467
0.656073	0.733807	0.762384	0.562861	0.0442022		0.0318646
0.541001	0.645842	0.63448	0.497306	0.301152		0.177535
0.636385	0.646901	0.66434	0.572773	0.242786		0.0444239
0.771081	0.560894	0.558351	0.696424	0.181994		0.0354152
0.434627	0.590616	0.42198	0.612237	0.338139		0.15295
0.74087	0.645707	0.692768	0.636393	0.0637219		0.059004
0.610131	0.597816	0.469126	0.679683	0.239795		0.321519
0.608664	0.612503	0.628891	0.65164	0.357062		0.405117
0.580941	0.623081	0.742371	0.605382	0.145574		0.0405941
0.181059	0.236152	-0.196455	0.140346	0.124321
-0.0280642	0.301559	0.420894	0.40074	0.117447		0.0849595
0.0296856	0.209988	0.340285	0.358773	-0.166819
0.0727596	0.354369	0.235556	0.218236	0.160072		0.120954
0.0337777	0.00646337	0.230872	0.511181	-0.0790054
0.0228059	0.258785	0.132032	0.371023	0.25223		-0.0801364
0.325917	0.216549	0.142631	0.30067	-0.0359419
0.349994	0.18299	0.347977	0.231944	0.0154794		-0.00524244
0.333214	0.000868836	0.233995	0.0599607	0.273086		0.0330385
0.286143	-0.0571541	0.14159	0.138653	0.153607		0.0317208
0.261306	0.222568	0.179275	-0.0263731	0.282709		0.0783493
0.313172	0.3933	0.0287977	0.0926362	0.200629		0.157805
0.303598	0.226294	0.233458	0.0359893	0.236619		-0.151002
0.159376	0.26183	0.340117	0.174853	0.0816168		0.0279709
0.315477	-0.0598496	0.155255	0.216791	0.238321		0.22584
0.061787	0.211521	0.155836	0.0508237	-0.0313054		0.0135432
0.499797	0.45335	0.468524	0.356744	0.383832		0.164886
0.553314	0.268744	0.375652	0.188687	0.0869928		0.350779
0.467804	0.0908953	0.573663	0.486622	0.177879		0.271027
0.500466	0.380523	0.446619	0.6212	0.266611		-0.0995678
0.438676	0.402403	0.43683	0.313997	0.192996		0.330416
0.603183	0.100173	0.568616	0.277833	0.084508		0.177259
0.536146	0.310031	0.328791	0.20958	0.367183		-0.278972
0.478758	0.395666	0.384481	0.310607	0.254901		0.350386
0.540513	0.674509	0.351038	0.69975	0.0325251		0.0618544
0.34841	0.549202	0.252068	0.75348	0.232284		0.269615
0.317296	0.470656	0.294828	0.598719	0.0569555		0.0745792
0.626024	0.607759	0.59598	0.552864	0.00196227		0.135489
0.247852	0.62379	0.578922	0.401599	0.250678		0.194858
0.636354	0.531915	0.315593	0.71975	0.0567273		-0.0105412
0.579337	0.732244	0.175353	0.697087	0.0599089		-0.13115
0.299785	0.658667	0.386152	0.582996	0.201184		0.0741076
0.00495185	0.391013	0.337948	0.458907	0.0440618		-0.0822025
0.0519167	0.430653	0.204931	0.466968	0.0634731		0.123079
0.104048	0.444452	0.255233	0.391319	0.037335		0.0703741
0.0674519	0.601627	0.402888	0.42335	0.213248		0.296659
0.206255	0.40954	0.162187	0.676712	-0.114019		0.029031
0.293539	0.415478	0.253703	0.682999	0.103957		0.0545233
0.422084	0.732734	0.232818	0.522837	-0.0160004		0.0805756
0.365825	0.281931	0.441675	0.475796	0.0492519		-0.00010666
0.121039	0.298617	0.277006	0.241001	0.189849		0.354453
0.256413	0.454445	0.214746	0.273567	0.288963		0.280071
0.190257	0.354378	0.404319	0.174358	0.271476		0.114391
0.235561	0.183507	0.337988	0.152434	0.293343		0.105714
0.0351268	0.13314	0.432679	0.0528731	-0.148219		0.241959
0.0940674	0.166464	0.296357	0.193333	0.150883		0.131139
0.188098	0.176335	0.415289	0.330152	0.228065		0.368271
0.220095	0.383725	0.303552	0.066678	0.162962		0.258475
0.491388	0.0865434	0.302127	0.330326	-0.203846
0.362408	-0.125661	0.0731349	0.292071	-0.158787		-0.108578
0.335384	0.130557	0.255768	0.253444	-0.126384
0.449953	0.390779	0.376281	0.147473	0.253904		-0.0176727
0.381169	0.153875	0.449176	0.242046	-0.184743
0.0983849	0.0705381	0.328916	-0.0343065	0.119111		-0.00229228
0.291617	-0.0313902	0.590234	0.441014	-0.238405
-0.0529283	0.122367	0.260311	0.063541	-0.143523		0.120888
0.465455	0.412101	0.136968	0.296452	0.188669		0.119471
0.207016	0.411552	0.385919	0.194557	0.240461		0.242954
0.283959	0.496972	0.275466	0.453412	0.00471184		0.170394
0.453832	0.470849	0.021295	0.566252	0.234991		0.142436
0.255601	0.283013	0.119323	0.252609	0.38929		0.35005
0.241685	0.593074	0.348623	0.423644	0.151874		0.184444
0.326655	0.525362	0.416597	0.564069	0.316384		0.305969
0.3932	0.377018	0.39222	0.286261	0.288902		0.147409
-0.00345335	0.232216	-0.0839461	0.579506	0.193563		0.126255
0.0288427	0.246839	0.100203	0.47684	0.0429168		-0.0123658
0.253407	0.399004	0.0379007	0.384584	0.230232		0.0376004
0.0655319	0.511002	-0.133797	0.579583	0.0324406		0.0905726
0.0872351	0.446919	0.237875	0.599164	0.0337442		0.316969
0.0417484	0.517843	0.195859	0.679595	0.10162		0.204657
0.28582	0.695699	0.134261	0.533865	0.0490844		0.123786
-0.0293473	0.262773	0.0970617	0.433265	0.226894		0.255766
0.245697	0.795237	0.12534	0.602998	0.278132
0.22488	0.837388	0.174895	0.66787	0.326578		0.0787526
-0.0964134	0.670749	0.204905	0.678847	0.160266
-0.175334	0.73069	0.254419	0.611831	0.160457		0.196517
-0.0333474	0.608355	0.0504902	0.523831	0.334196
0.185828	0.454867	0.605855	0.437178	0.231863		0.235968
0.144815	0.621961	0.28281	0.793847	0.298153
0.0433904	0.74262	0.286002	0.539686	-0.0751299		0.179913
0.439009	0.706298	0.20062	0.622521
0.110437	0.617863	0.167759	0.563177
0.393282	0.59844	0.10206	0.611527
0.244804	0.605425	0.0324597	0.7614
0.219574	0.758119	0.12637	0.727979
0.339208	0.623204	0.28736	0.723339
0.222175	0.620074	0.221142	0.817055
0.0380239	0.766004	0.224599	0.786778
0.257841	0.587076	0.286429	0.530109
0.110679	0.745088	0.0685038	0.680025
-0.0929	0.608286	0.139063	0.655558
0.223238	0.751799	0.169959	0.604462
0.550718	0.701969	0.119738	0.664439
0.0456539	0.752846	0.194345	0.535127
0.297844	0.6809	0.235351	0.70107
0.127961	0.660771	0.0046338	0.583282
0.337061	0.37504	0.230324	0.2861
0.442248	0.339382	0.452613	0.266961
0.555677	0.291017	0.678817	0.285591
0.293442	0.279562	0.3196	0.33456
0.501529	0.455633	0.494787	0.587233
0.359981	0.501164	0.441193	0.445003
0.384677	0.272959	0.199017	0.422308
0.317175	0.316553	0.618879	0.190985
0.40298	0.498496	0.508398	0.391421
0.294138	0.159838	0.421094	0.30379
0.248989	0.244525	0.203261	0.564568
0.166433	0.239073	0.337902	0.330567
0.366013	0.422799	0.479319	0.4578
0.241532	0.58792	0.580509	0.411888
0.373985	0.300989	0.537362	0.197763
0.3823	0.410251	0.427876	0.258523
0.201992	0.398935	0.350309	0.114309
0.5084	0.429393	0.242829	0.297697
0.235918	0.348366	0.501675	0.277421
0.352919	0.207725	0.215808	0.0969398
0.384695	0.136801	0.0256536	0.352236
0.354071	0.29432	0.524111	0.296269
0.15932	0.314467	0.23644	0.076118
0.282009	0.323706	0.312747	-0.056781
0.40974	0.206675	0.277729	0.388599
0.29646	0.411349	0.193752	0.569793
0.262648	0.242347	0.31543	0.446864
0.314834	0.496944	0.327417	0.335035
0.0879824	0.337375	0.370626	0.632173
0.142354	0.438241	0.229386	0.442135
0.336667	0.127975	0.418571	0.450148
0.276114	0.364999	0.28565	0.254627
0.121529	0.257582	0.243698	0.311653
0.356	0.0382644	0.318685	0.219554
0.245594	0.29417	0.437474	0.29293
0.308251	0.140016	0.103404	0.108929
0.223583	0.187211	0.347524	0.224353
0.409005	0.095532	0.0286383	0.360019
0.197999	0.0974975	0.260039	0.384404
0.0434483	0.193679	0.532994	0.177522
0.403629	0.312984	0.219811	0.133094
0.177379	0.233263	0.229303	0.30531
0.366918	0.276881	0.456555	0.293374
0.249599	0.259436	0.153387	0.283771
0.309055	0.281529	0.169554	0.34761
0.489574	0.439642	0.313895	0.325927
0.069742	0.430858	0.162452	-0.000340151
0.13481	0.171382	0.379707	0.431937
0.516934	0.542677	0.49765	0.554346
0.465607	0.675135	0.445423	0.67568
0.540027	0.64924	0.385924	0.607109
0.444459	0.507358	0.462884	0.604073
0.630716	0.714626	0.482952	0.52893
0.719255	0.593964	0.473907	0.693942
0.31775	0.379333	0.503035	0.683435
0.242809	0.605365	0.531075	0.616579
0.00164634	0.379421	0.240213	0.158987
0.125811	0.245503	-0.112228	0.112415
-0.247336	0.178801	-0.133787	0.326453
0.215167	0.342872	-0.18881	-0.280215
0.0576237	-0.0137304	0.0392165	-0.0060767
-0.019307	-0.0795772	-0.246316	0.0914814
-0.185442	0.178168	0.059236	0.180652
0.049887	0.0828851	0.108115	0.400899
0.32321	0.135026	0.280287	0.223615
0.0102954	0.0372467	0.350399	0.279631
0.318025	0.154258	0.0590408	0.130251
0.146366	0.193552	0.366164	0.110907
0.319521	-0.304265	0.149774	0.082205
0.314253	0.0872762	0.404227	0.144981
0.3812	-0.0157595	0.318429	0.161663
0.247214	0.359749	0.0057819	0.253092
0.102603	0.0819133	0.0340416	0.243929
0.18243	0.273902	0.00543654	0.157124
0.21491	0.0778556	0.0154436	0.218566
-0.0890213	0.350234	0.131245	0.341782
0.176091	0.00310286	0.103474	0.276418
0.058789	-0.240595	0.210204	-0.00762162
0.0815614	0.0437676	-0.195897	0.128091
-0.136841	-0.0381378	-0.0783037	0.0447146
0.0985096	0.242408	0.221049	0.272726
0.152832	0.288318	0.213799	0.373963
0.273957	0.162993	0.283491	0.209126
0.346128	0.181185	-0.0219438	0.278255
0.270733	0.0396964	0.246623	0.11025
-0.120717	0.255905	0.0891665	0.452391
0.137748	0.180055	0.313288	0.320844
0.0128665	0.22521	-0.00708932	0.367955
0.281551	0.742369	0.558276	0.76659
0.437132	0.680924	0.425697	0.779506
0.342815	0.804832	0.194298	0.620433
0.534589	0.660681	0.120808	0.723463
0.457554	0.673111	0.431356	0.736425
0.39693	0.680313	0.349151	0.738617
0.543698	0.794166	0.382455	0.69326
0.289994	0.770895	0.485806	0.853419
0.110685	0.256602	-0.0642901	0.250865
0.0119236	0.197021	0.144939	-0.00645416
0.151631	0.0850732	0.112494	0.125209
0.237818	0.186692	0.270326	-0.0903206
0.237973	0.0199094	0.0335808	-0.314176
0.217725	0.103852	0.0569212	0.0259526
0.379606	0.0357046	0.0212028	0.206829
0.207403	0.132743	0.467212	0.0687154
0.6099	0.468403	0.83746	0.424327
0.602707	0.383333	0.595911	0.488089
0.706624	0.671699	0.535849	0.519701
0.677974	0.574232	0.406242	0.659102
0.79647	0.467312	0.746777	0.586756
0.741504	0.441206	0.727737	0.523563
0.63357	0.525735	0.675064	0.284979
0.663654	0.573467	0.768793	0.563279
0.246642	0.395913	0.0807502	0.259349
0.138554	0.00184669	0.0856823	0.0994149
0.194898	0.179644	0.143784	0.361533
0.284789	0.0448481	0.230871	0.0967681
0.403782	0.270927	0.370616	0.340746
0.420786	0.122009	0.34426	0.225179
0.111152	0.110081	0.212976	-0.0151224
0.018999	0.249725	0.081835	0.0200739
0.179345	0.557789	0.321522	0.51134
0.154351	0.438037	0.0808594	0.344759
0.282508	0.285248	0.463535	0.630834
0.292826	0.156258	0.29656	0.320932
0.223137	0.381456	0.125892	0.187077
0.425576	0.467057	0.356667	0.248363
0.36195	0.337212	0.138582	0.204798
0.253117	0.367294	0.321147	0.153483
0.35758	0.515575	0.425954	0.437603
0.461014	0.41663	0.242422	0.516286
0.343227	0.516988	0.0154397	0.735508
0.216438	0.525485	0.412122	0.587758
0.136676	0.6998	0.262231	0.635854
0.285502	0.605967	0.304633	0.588881
0.187665	0.310182	0.31159	0.614037
0.40165	0.439873	0.294828	0.618664
-0.165328	0.32903	0.000336176	0.614323
0.042777	0.471824	-0.129302	0.566573
-0.0683314	0.336473	-0.103864	0.522243
0.0213506	0.348434	-0.00179844	0.349647
-0.00497228	0.367508	0.171752	0.498241
0.0902893	0.495971	0.220098	0.197877
0.0806916	0.512412	0.180326	0.499239
-0.080287	0.358721	0.0346009	0.459558
0.146963	0.356671	0.262524	0.474578
0.316134	0.392425	0.169832	0.286079
-0.021637	0.218148	0.153945	0.311377
0.325417	0.316055	-0.00761602	0.117225
0.285001	0.312799	0.0175622	0.524599
-0.0722509	0.176088	0.193935	0.331602
0.271001	0.209793	0.183077	0.373071
0.0648168	0.192094	0.0854674	0.400308
0.418609	0.69668	0.479376	0.636867
0.52226	0.633491	0.191058	0.667358
0.222366	0.564686	0.369315	0.624224
0.238858	0.640231	0.416177	0.671078
0.0495092	0.823239	0.227061	0.691501
0.00594257	0.727303	0.115013	0.744594
0.402564	0.714521	0.472634	0.81925
0.561444	0.674144	0.477262	0.771861
0.706216	0.371939	0.816079	0.135936
0.787714	0.40941	0.716909	0.236599
0.751718	0.138764	0.665503	0.347961
0.707033	0.341277	0.495387	0.278316
0.776256	0.31914	0.788524	0.203037
0.721875	-0.0122196	0.571299	0.459239
0.546496	0.306199	0.681343	0.604536
0.654507	0.307713	0.672596	0.3839
0.0102359	0.153128	0.483522	0.238598
0.488839	0.154969	0.386588	0.137588
0.510278	0.17688	0.408551	0.367883
0.513234	0.247286	0.596383	0.18625
0.334233	0.255363	0.524115	0.350225
0.382513	0.170546	0.401732	0.164097
0.445138	0.336158	0.533947	0.25929
0.467656	0.342238	0.467467	0.454185
0.296708	0.19561	0.484062	-0.0791072
0.226527	0.10574	0.293625	0.207509
0.246924	0.217307	0.150525	0.11262
0.0976088	-0.0922679	0.0584772	0.0251158
0.54413	0.18994	-0.0311431	-0.0636416
0.0898974	0.156085	0.128124	0.208619
0.338963	0.180533	0.1579	-0.00956005
0.10878	0.0543891	0.364993	0.256664
0.240944	0.229446	0.0950829	0.0950864
0.15989	0.252615	0.30364	0.476679
0.202361	0.303529	0.137129	0.510765
0.222744	0.352384	0.102506	0.345801
0.378459	-0.018204	0.257571	0.449554
0.00398512	0.201091	0.373837	0.393513
0.252591	0.0872489	0.19539	0.193447
0.0812106	0.192158	0.375004	0.313569
0.618932	0.767461	0.438734	0.533634
0.474425	0.734247	0.533099	0.701895
0.543944	0.590852	0.361161	0.657827
0.308664	0.770613	0.588593	0.555904
0.403558	0.55605	0.594647	0.55145
0.475152	0.402538	0.163701	0.341579
0.496509	0.408917	0.35431	0.712047
0.597309	0.634944	0.563644	0.483296
0.438446	0.712723	0.364723	0.579024
0.0329905	0.565924	0.230537	0.569501
0.203821	0.578037	0.10233	0.398282
0.339967	0.451087	0.333663	0.655124
0.403942	0.781542	0.255468	0.751471
0.466393	0.60748	0.327119	0.596077
0.425207	0.575605	0.386368	0.646734
0.227522	0.559149	0.238206	0.713315
0.4032	0.10982	0.220312	0.347541
0.361632	-0.00177421	0.129152	0.252058
0.253334	0.253219	0.173502	0.300811
0.170227	0.0674766	0.344739	-0.0298427
0.143826	0.186193	0.277612	0.0912017
0.268706	0.257835	0.189587	0.164906
0.215618	0.250413	0.102106	0.387719
0.0223147	0.227254	0.324745	0.134925
0.584483	0.826267	0.547727	0.749751
0.455093	0.603307	0.586996	0.652213
0.520308	0.758545	0.402202	0.757709
0.438668	0.460606	0.551433	0.630804
0.4462	0.641386	0.466382	0.589199
0.67038	0.518242	0.629558	0.637974
0.433742	0.398845	0.379335	0.628262
0.363114	0.700894	0.452251	0.519836
0.119813	0.735199	0.408248	0.689905
0.236716	0.578357	0.517738	0.582597
0.440516	0.600599	0.592344	0.753361
0.436126	0.627972	0.48584	0.641412
0.31317	0.673296	0.567076	0.598234
0.410739	0.494417	0.404453	0.634746
0.29493	0.624177	0.223544	0.647642
0.16817	0.732452	0.357117	0.613413
0.0551178	0.491026	0.0468038	0.600155
0.392408	0.369602	0.345647	0.266313
0.236852	0.261332	0.453543	0.250298
0.451303	0.20054	0.347281	0.0952961
0.570306	0.257891	0.277415	0.51519
0.500018	0.364958	0.437456	0.344956
0.222757	0.432101	0.306777	0.372268
0.186682	0.375895	0.313843	0.395091
0.287071	0.171978	0.333599	0.184015
0.403433	0.260773	0.450546	0.285767
0.458136	0.279286	0.503355	0.336482
0.456937	0.0037116	0.647037	0.199123
0.313002	0.094068	0.486491	0.169139
0.591505	0.366057	0.573478	0.272088
0.42679	0.254504	0.493766	0.259401
0.638004	-0.0674081	0.646994	0.00391197
0.240709	0.510439	0.352767	0.412662
0.0204057	0.232542	-0.15072	0.369782
0.0898449	0.540396	0.288809	0.483797
0.374585	0.467942	0.0667574	0.406828
0.38845	0.505447	0.444185	0.427851
0.33059	0.594219	0.484009	0.481649
0.179534	0.511955	0.278562	0.576771
0.0667266	0.47336	0.285401	0.387265
0.136448	0.396195	0.327829	0.350955
0.429445	0.167845	0.3888	0.17982
0.131488	0.201856	0.286324	0.580694
-0.0688098	0.435562	0.209867	0.544312
0.00953778	0.338216	0.343507	0.387973
0.0419246	0.016674	0.0798411	0.190419
-0.0332196	0.233891	0.152518	0.206931
0.220319	0.204231	0.196606	0.0935674
0.187721	0.284273	0.226794	0.183557
0.341242	0.190286	0.273196	0.343014
0.278351	0.143968	0.523288	0.342599
0.264159	0.124342	0.128639	0.293058
0.420942	0.109348	0.120233	0.337049
0.366104	0.183368	0.183299	0.234239
0.401597	0.0582025	0.210914	0.30878
0.21483	0.152017	0.378688	0.278023
0.303992	0.277361	0.373074	0.42941
0.309157	0.173648	0.319706	0.169435
0.142974	0.205825	0.51698	0.377383
0.10113	0.311758	0.471163	0.437042
0.479123	0.310028	0.41183	0.466981
0.281935	0.0655999	0.405283	0.271504
0.31599	0.509105	0.224781	0.240309
0.309467	0.321128	0.319232	0.287403
0.367765	0.0216639	0.131846	0.268844
0.146264	-0.0898341	0.303941	-0.020847
0.306296	0.0392106	0.380688	0.0639722
0.378994	0.034197	0.0895433	0.224792
0.423939	0.203513	0.494232	0.418538
0.292591	0.408425	0.28563	0.147687
0.20316	0.324548	0.250213	0.283163
-0.0332336	0.34117	0.354467	0.241442
0.283195	0.244743	0.289445	0.105405
0.514682	0.124301	0.398952	0.280012
0.176849	0.161772	0.33334	0.122548
0.178224	0.145453	0.291698	0.272621
0.395031	0.263419	0.341888	0.126405
0.17708	0.283532	0.288917	0.378024
0.548402	0.312923	0.366746	0.121201
0.571203	-0.290382	0.418056	0.175251
-0.0824304	0.201538	-0.0549678	0.0460475
-0.0105464	0.264944	-0.0503539	0.378672
0.292132	0.310794	0.0152327	0.232129
0.0158841	0.256132	0.132918	0.410198
0.0584331	0.202839	0.0104969	0.122922
0.142976	0.0538459	0.303025	0.182151
0.285424	0.325298	0.018319	0.339203
0.0620824	0.326693	0.15439	0.133051
0.597181	0.266326	0.548684	0.371369
0.420221	0.22597	0.629178	0.180908
0.606527	0.350377	0.553657	0.225736
0.517973	0.216169	0.31985	0.395948
0.567858	0.27681	0.553573	0.355608
0.518098	0.114781	0.376086	0.265316
0.401143	0.297025	0.521706	0.355945
0.298046	0.435547	0.490435	0.322299
0.506469	0.599345	0.619732	0.624929
0.428281	0.635545	0.412654	0.548239
0.598889	0.297865	0.454344	0.522889
0.493012	0.529701	0.550476	0.41881
0.46202	0.370729	0.456371	0.265878
0.499047	0.328931	0.661137	0.320461
0.710649	0.572245	0.567624	0.637856
0.591713	0.585278	0.697068	0.533936
0.065626	-0.0175523	-0.0559397	0.261458
0.25772	0.041247	0.34068	0.0518898
-0.0693908	0.157798	0.129545	-0.00376974
-0.0794709	0.0715185	0.323267	0.264603
0.245045	0.150241	-0.0666663	0.104692
0.15124	0.248109	0.314669	0.328929
0.259652	0.294737	0.134628	0.320022
0.359717	0.256872	0.0588588	0.146326
0.338323	0.187515	0.331679	-0.00334705
0.209665	-0.0142977	-0.203133	-0.130282
0.236112	0.147645	0.175713	-0.240086
0.305443	0.150996	0.0595709	-0.229777
0.298727	0.0485921	0.00229406	0.192781
0.24439	-0.0449321	0.274459	-0.0847574
0.0899581	0.156005	0.00585642	-0.0563088
0.251675	0.122816	0.0891564	-0.0974628
0.396997	0.056122	0.636202	0.0285159
0.514438	0.277028	0.481913	-0.0015703
0.163009	0.167496	0.535014	0.288188
0.358321	0.0536923	0.44033	0.248739
0.601045	0.10796	0.443636	0.322548
0.380004	0.056945	0.499475	0.116708
0.585599	0.164735	0.571269	0.0661107
0.379984	0.258009	0.60089	-0.108133
0.483084	0.524216	0.336826	0.517826
0.218766	0.403237	0.355006	0.350213
0.223339	0.452627	0.281595	0.410771
0.504247	0.521086	0.286027	0.642299
0.221266	0.585338	0.414398	0.495796
0.139686	0.386887	0.186882	0.489281
0.157978	0.60147	0.361978	0.567332
0.484606	0.531416	0.396609	0.309663
0.255481	0.421869	0.206167	0.196999
0.247868	0.0814542	0.324227	0.451917
0.355192	0.161409	0.428423	0.298729
0.383792	0.265614	0.203121	0.350474
0.324738	0.16058	0.0839671	0.393432
0.136778	0.117442	0.290188	0.0628301
0.27558	0.198388	0.379797	0.342856
0.196401	0.194272	0.274463	0.39208
0.100483	0.371145	0.129433	0.154379
0.112263	0.214008	0.0848823	0.348806
0.413484	0.107081	0.269949	0.0320175
0.333657	0.338611	0.343892	0.441917
0.153776	0.166242	0.324798	0.0371931
0.291053	0.31492	0.356922	0.120565
-0.048717	0.342679	0.206608	0.374379
0.333604	0.191241	0.159957	0.155256
0.194239	0.38579	0.413523	0.630887
0.0794233	0.504352	0.0560743	0.515534
0.218972	0.291411	0.328441	0.553327
0.316425	0.153223	0.0801268	0.326314
0.259204	0.337564	0.255071	0.504743
0.180555	0.472458	0.429454	0.30152
0.295843	0.571774	0.169334	0.463208
0.140784	0.370753	0.246117	0.411882
0.731633	0.267755	0.567234	0.175957
0.661001	0.252399	0.619047	0.173075
0.528163	0.3918	0.738301	-0.0694856
0.572403	0.0715899	0.59966	0.335702
0.754318	0.3353	0.652058	0.0672668
0.637697	0.395531	0.697096	0.173491
0.732561	0.0268095	0.608522	0.157172
0.582768	0.209665	0.524723	0.357868
0.362929	0.0606307	0.117876	0.044381
0.3676	0.312575	0.27023	0.430783
0.324348	0.390187	0.450082	-0.0539657
0.578449	0.155854	0.26245	0.131919
0.445445	0.124702	0.14734	0.072564
0.300971	0.172873	0.262927	0.237634
0.474102	0.293066	0.319108	0.251767
0.261843	0.386694	0.0411097	0.285929
0.450712	0.0105308	0.323005	0.117343
0.218098	0.127291	0.271239	0.114776
0.230347	0.103679	0.324254	0.328657
0.377305	-0.0244574	0.349977	0.132913
0.170472	0.197907	0.309112	0.275538
0.262765	0.0179523	0.338112	0.107198
0.176083	-0.0445806	0.0268178	0.139564
0.148777	0.11647	0.155206	0.36677
0.637348	0.08799	0.472838	0.0959727
0.546693	0.363835	0.467705	-0.0159716
0.32685	0.381515	0.378808	0.244015
0.320627	0.444152	0.587536	0.213117
0.230913	0.421347	0.728251	0.180864
0.457162	0.276724	0.47112	0.250642
0.452242	0.363954	0.148844	0.12176
0.581775	0.151078	0.387991	0.445508
0.357449	0.182061	0.297154	0.258532
0.308682	0.325028	0.149347	0.0193249
0.0882292	0.237373	0.299415	0.429695
0.36789	0.104478	-0.00111581	0.218713
0.325506	0.274737	0.0961931	0.220544
0.15094	0.257915	0.325936	0.252328
0.285661	0.359973	0.220946	0.430189
0.164805	0.0575836	0.127664	0.0928624
0.350084	0.118246	-0.0145684	0.0784628
0.159483	0.170484	-0.101199	0.0834261
0.0177789	0.440237	0.331397	0.00893788
0.243824	0.169511	-0.318122	0.31076
0.164491	0.0853024	0.288881	0.307457
0.17388	0.542303	0.260061	0.600981
0.21551	0.234054	0.34886	0.4144
0.111034	0.13988	0.163121	0.0805808
0.324132	0.278349	0.23031	0.265832
0.276156	0.21081	0.099739	0.347478
0.449354	0.18238	0.370425	0.180869
0.0785092	0.362669	0.289527	0.329478
0.163774	0.16867	0.215826	0.347639
0.454684	-0.0271432	0.230453	-0.00809928
0.349857	0.108967	0.392721	-0.222775
0.226581	0.331968	0.480576	0.426079
0.325945	0.411089	0.558538	0.201814
0.40601	0.108421	0.368074	0.225438
0.553039	0.116168	0.483682	0.264641
0.382118	0.136817	0.423812	0.164485
0.15845	0.308952	0.378646	0.221237
0.419354	0.0441054	0.564879	0.23153
0.454375	0.191526	0.202087	0.308178
0.486025	0.0994341	0.185786	0.177942
0.257539	0.443652	0.426066	0.214714
0.168695	0.170061	0.442511	0.204174
0.176177	0.125779	0.0195927	0.175551
-0.0859951	0.166599	0.00919023	0.398871
-0.053506	0.296335	0.180934	0.289032
0.0245844	0.193861	0.274019	-0.0227021
0.187083	0.455772	0.400665	0.259945
0.254693	0.259239	0.306198	0.407675
0.278716	0.321437	0.218471	0.332822
0.360981	0.254608	0.315764	0.186709
0.420632	0.259302	0.24686	0.0500537
0.321758	0.158713	0.239968	0.196534
0.248243	0.132176	0.251959	0.239831
0.139684	0.235183	0.234762	0.26189
0.232422	0.40545	0.245311	0.327898
0.20429	0.235055	0.197975	0.314951
0.422284	-0.0398211	-0.0704954	0.194488
0.203708	0.0236207	0.272345	0.0595306
0.237689	-0.11989	0.0961556	-0.0205871
0.162849	0.217454	0.122556	-0.00860747
-0.0283277	0.0961295	0.247003	0.271988
0.337184	0.0812168	0.359494	0.40637
0.165691	-0.0569992	0.291356	0.0997217
0.149553	0.216451	0.117827	0.123383
0.353529	0.0914858	0.306646	0.281052
0.176934	0.230579	0.170121	0.129385
0.0624656	0.171413	0.245411	0.150195
0.342206	0.225323	0.286244	0.0964241
0.0936481	0.0834691	0.168817	0.0669392
0.242368	0.250298	0.296663	0.0210355
0.203252	0.158693	0.17033	0.164496
0.29452	0.182897	0.110823	0.05895
0.381838	0.363598	0.306043	0.435007
-0.0657692	0.367556	0.287101	0.291479
0.20243	0.508275	0.123954	0.197926
0.361141	0.323108	0.407023	0.63984
0.368551	0.463744	0.391116	0.248602
0.471759	0.192328	0.34084	0.534213
0.21058	0.358625	0.383079	0.32346
0.324937	0.394709	0.120096	0.146451
0.374327	0.279147	0.372847	0.123847
0.309218	0.194109	0.333473	0.22888
0.46886	0.189614	0.271132	0.15494
0.444986	0.033889	0.528749	0.0695316
0.318861	0.351986	0.399866	0.377669
0.41629	0.24087	0.330477	0.170474
0.467827	0.211029	0.36676	-0.039311
0.163697	0.296796	0.399905	0.111206
0.365528	0.661965	0.223503	0.543582
0.551837	0.600587	0.316671	0.388785
0.159088	0.501561	0.329885	0.786675
0.421949	0.472662	0.00501032	0.430608
0.344544	0.675246	0.219861	0.651642
0.514455	0.489929	0.143841	0.519578
0.392713	0.44915	0.0373465	0.686636
0.17097	0.667124	0.214259	0.585026
0.149385	0.110866	0.322363	0.238181
0.50873	0.186808	0.354161	0.224929
0.162533	0.243648	0.223466	0.258111
0.401526	0.311387	0.185459	0.306191
0.362051	0.302934	0.4223	0.252844
0.452941	0.233621	0.0692428	0.208143
0.50769	0.331129	0.0881166	-0.0131232
0.24945	0.377547	0.276396	0.37113
0.405202	0.191306	0.284583	0.197987
0.089467	0.487555	0.404458	0.100269
0.330758	0.357151	0.436399	0.284919
0.445232	0.299197	0.314946	0.314861
0.510499	0.388603	0.522334	0.309215
0.24622	0.276566	0.419415	0.380341
0.267559	0.289784	0.236413	0.132483
0.117532	0.0831465	0.393696	0.230792
0.611642	0.729749	0.566394	0.666989
0.683973	0.778541	0.681778	0.758419
0.626153	0.847638	0.578457	0.673931
0.678844	0.83139	0.517775	0.772836
0.708678	0.704897	0.756585	0.641191
0.711436	0.682871	0.549951	0.70952
0.62632	0.803958	0.628276	0.817574
0.615699	0.753445	0.812462	0.870238
0.430177	0.153994	0.287962	0.0405508
0.4358	0.191041	0.326396	0.111495
0.521822	-5.75557e-05	0.223045	-0.0409909
0.114365	0.16724	0.21024	0.538404
0.184849	0.193843	0.131467	0.552911
0.113581	0.162461	0.3935	0.0953865
0.265775	0.324417	0.194115	0.239305
0.472511	0.380494	0.204113	0.20111
0.16672	0.179935	0.352935	0.171862
0.201741	0.342556	0.121294	0.222983
0.251422	0.295277	0.142746	0.222651
0.220508	0.410531	0.277325	0.269092
0.165385	0.224057	-0.00343391	0.281497
0.258587	0.206156	0.193651	0.471947
0.260884	0.387219	0.536333	0.103694
[truncated: 1,065 more rows]

## Sheet: fig2c
Off_phase_episode_att	Off_phase_episode_ctl	On_phase_episode_att	On_phase_episode_ctl	time_series_att	time_series_ctl
73.4272	30.2787	101.867	54.4097	-1.09937	0.892953
40.1609	151.336	58.4315	102.212	-1.09927	0.910947
38.4372	30.6808	238.093	69.233	-1.0987	0.92772
36.5412	98.1327	239.414	201.666	-1.09626	0.942681
91.8127	128.124	225.452	302.327	-1.09348	0.955106
173.973	272.336	41.942	138.351	-1.08976	0.966322
94.3982	78.7705	145.705	52.9158	-1.08687	0.977436
64.8664	96.2367	85.8949	77.9086	-1.08352	0.987398
145.303	35.7369	26.9463	41.942	-1.07975	0.99629
213.559	202.988	93.8236	51.3646	-1.07762	1.00276
47.63	316.059	23.9012	121.574	-1.07411	1.00825
30.8532	65.9006	64.6366	50.8475	-1.07054	1.01183
55.5587	90.1465	31.3128	75.8977	-1.06787	1.01469
87.9632	154.438	303.419	32.1747	-1.06541	1.01621
61.7639	270.554	290.721	65.7857	-1.06268	1.01501
30.3936	40.5056	116.403	71.5312	-1.0605	1.01448
81.4134	141.626	100.201	105.889	-1.05783	1.01243
35.2772	31.3128	51.1347	75.3806	-1.055	1.01063
115.829	104.683	68.0264	227.751	-1.05418	1.00807
64.8664	239.299	68.601	61.8213	-1.05238	1.00734
123.7	358.575	22.5797	120.655	-1.0516	1.00466
37.518	305.142	97.6731	34.0132	-1.05227	1.00435
54.1798	47.1129	85.8374	32.2896	-1.053	1.00503
93.4789	75.7828	85.9523	72.5079	-1.05145	1.00565
165.872	358.23	84.8607	77.5065	-1.04952	1.00715
92.9043	262.913	123.643	118.816	-1.04758	1.00699
180.695	39.9311	29.6467	47.7449	-1.04707	1.00558
31.1405	126.918	65.6708	109.049	-1.04686	1.00369
170.468	98.2476	64.177	45.4467	-1.04716	1.00301
69.4053	141.798	39.414	28.2103	-1.04776	1.00082
30.2212	266.533	55.0991	84.1712	-1.04794	0.998367
87.561	267.509	31.9448	36.4838	-1.04875	0.996345
66.9922	28.3826	28.0379	32.0598	-1.0497	0.99426
59.5806	24.8205	44.9871	42.6889	-1.04983	0.992579
28.0954	57.7995	64.0046	65.441	-1.04856	0.991266
46.2511	40.2758	55.7886	95.1451	-1.04534	0.990009
103.936	122.379	29.4743	74.0017	-1.0429	0.989115
54.3522	25.1652	41.4823	67.5093	-1.04027	0.988482
107.613	20.2241	140.764	108.992	-1.038	0.986469
118.529	224.935	44.0678	166.734	-1.03554	0.983903
106.291	269.405	127.894	114.967	-1.03167	0.980403
22.6946	200.919	23.9012	64.1195	-1.02818	0.976375
69.5203	104.108	54.2373	54.582	-1.02451	0.971838
75.9552	112.267	143.177	154.323	-1.02129	0.96793
80.9537	148.75	76.0701	77.9661	-1.01817	0.964368
43.6082	26.9463	44.2976	50.158	-1.01484	0.960416
32.2321	34.4154	67.6817	43.7231	-1.01203	0.957239
83.9989	38.3223	46.0787	81.1261	-1.00972	0.955202
131.054	198.736	30.451	123.7	-1.00756	0.952723
38.2649	143.35	73.025	41.5972	-1.00516	0.95043
74.1741	53.8351	62.5108	35.507	-1.00376	0.947807
93.3065	253.031	155.76	56.478	-1.0008	0.944657
44.2402	102.614	206.435	80.3217	-0.998376	0.941609
135.651	131.686	95.3749	22.8095	-0.997825	0.938068
98.42	73.0824	323.24	40.9078	-0.998527	0.934304
127.779	249.469	127.664	67.4519	-0.999158	0.930199
179.546	112.381	127.779	47.8024	-1.00046	0.925815
173.456	150.646	40.5631	127.952	-1.00119	0.920768
33.3238	54.7544	35.1623	64.4068	-1.00266	0.914791
17.4662	63.545	25.5099	176.329	-1.0021	0.910022
98.9945	109.853	100.144	147.601	-1.00143	0.905158
44.4125	89.8592	170.87	137.777	-1.00243	0.901218
114.163	79.345	39.0692	33.0939	-1.00231	0.899709
166.964	69.4053	39.414	69.6926	-1.00234	0.89818
46.0213	70.9566	65.8431	138.351	-1.00155	0.896023
172.479	61.8213	93.5363	39.0692	-1.0003	0.894156
143.407	82.7923	99.8564	197.874	-0.998536	0.892135
39.0118	78.6556	59.7529	59.4657	-0.995405	0.890003
49.1238	103.591	103.763	99.9138	-0.993389	0.887958
49.0089	184.774	47.5151	213.1	-0.990688	0.885174
94.3407	88.308	84.6309	39.1267	-0.988412	0.882419
41.5398	42.5165	28.1528	107.957	-0.986232	0.880369
45.5042	27.1186	71.0715	95.6047	-0.983609	0.87748
88.0781	111.175	194.944	107.268	-0.981582	0.874241
96.8687	144.958	40.5631	100.201	-0.979325	0.870087
42.1143	149.727	216.719	42.2292	-0.977294	0.86647
31.083	68.2562	155.53	137.087	-0.976044	0.862798
111.922	126.286	96.9262	24.5332	-0.974097	0.85832
29.3019	82.2752	149.038	78.7705	-0.972565	0.854334
38.6096	17.8684	94.8578	134.904	-0.970402	0.848749
127.894	103.763	128.756	95.5473	-0.968045	0.844572
147.429	38.2649	316.116	152.427	-0.965436	0.842628
120.483	119.793	21.3732	190.405	-0.962862	0.839836
115.944	45.0445	139.098	44.9871	-0.96076	0.836118
140.19	217.696	151.163	23.499	-0.957437	0.833355
60.1551	56.8802	31.8299	285.665	-0.955496	0.829289
70.5544	46.8831	51.3646	137.317	-0.953809	0.825222
215.398	74.1166	85.9523	64.809	-0.952017	0.821638
101.81	28.6125	106.176	108.015	-0.948778	0.819502
52.054	48.6067	121.574	171.617	-0.945005	0.818527
142.43	30.451	106.291	210.572	-0.940957	0.818215
90.3189	47.63	156.105	124.907	-0.936662	0.817497
96.5814	39.7012	228.727	104.051	-0.933613	0.815841
202.356	149.267	58.0293	172.307	-0.930214	0.814015
107.268	193.623	41.2525	52.5711	-0.926153	0.812963
55.9609	89.1698	83.9989	83.0796	-0.921199	0.811577
53.7777	99.052	31.9448	219.65	-0.917539	0.810471
99.1095	49.4685	30.3936	284.746	-0.913706	0.809532
98.1902	39.7012	112.439	60.2126	-0.911839	0.808452
50.5602	16.1448	112.726	71.5886	-0.911489	0.807809
118.989	25.1652	150.129	132.835	-0.91091	0.8075
178.454	111.232	86.1821	114.967	-0.909601	0.806271
125.481	104.051	51.2496	56.7078	-0.909558	0.805311
166.102	23.5564	55.3289	22.4648	-0.908247	0.80376
36.3114	46.998	40.1034	33.6685	-0.90647	0.803823
44.47	163.172	81.5283	45.9063	-0.903937	0.804324
51.6518	52.9733	50.8475	134.789	-0.900349	0.804338
32.9216	51.1922	127.55	111.577	-0.898356	0.805818
75.8977	37.8052	66.1304	40.9078	-0.897669	0.806989
246.136	66.6475	51.8242	42.8038	-0.89724	0.807082
42.2292	53.4329	60.9595	37.6903	-0.894144	0.806175
37.5754	151.508	48.6642	37.2881	-0.890516	0.804152
174.03	152.37	32.4045	34.7601	-0.887655	0.802241
41.2525	39.414	36.4263	77.3916	-0.884927	0.79961
78.5406	139.27	148.463	201.321	-0.881557	0.79892
59.4657	58.4889	36.886	40.5631	-0.878008	0.800579
184.085	51.5944	52.5136	108.36	-0.874848	0.801325
98.5349	118.012	100.316	75.6679	-0.872255	0.801893
118.357	35.6219	78.3108	56.8802	-0.86986	0.802646
130.824	63.8897	88.8825	189.486	-0.868952	0.803249
78.1385	121.747	76.5872	66.5901	-0.86715	0.803884
123.643	86.9865	85.7225	50.9624	-0.865452	0.80477
162.827	97.3284	25.4525	51.5944	-0.864781	0.805915
293.192	196.553	54.4671	75.0934	-0.864016	0.80785
149.555	57.5697	107.153	48.0896	-0.863888	0.809355
64.9813	49.526	42.9187	59.2359	-0.86372	0.810365
179.431	47.7449	163.114	130.652	-0.863813	0.811714
50.7325	55.1566	56.8228	112.726	-0.865389	0.813086
96.0069	69.0032	168.113	124.39	-0.867792	0.814619
170.353	107.038	71.4163	285.09	-0.869245	0.815488
330.25	30.5659	55.7886	270.554	-0.871951	0.814851
355.99	105.085	115.082	73.657	-0.875006	0.815148
132.031	87.044	21.603	56.3631	-0.87722	0.817392
37.6903	156.909	46.366	179.029	-0.878627	0.818364
31.7725	30.3936	83.8265	95.6622	-0.87834	0.819875
241.655	200.517	48.3769	29.4743	-0.877565	0.820203
40.4481	116.001	153.174	45.3893	-0.878783	0.820624
40.9078	27.1761	69.6926	50.3878	-0.879435	0.822074
272.278	29.0147	56.3631	27.2336	-0.87899	0.824193
29.5317	36.8285	66.5901	96.7538	-0.877871	0.826056
49.1238	27.1186	70.4395	141.511	-0.876223	0.827281
180.58	31.8874	76.817	219.764	-0.873592	0.828144
45.2169	43.3209	146.107	183.108	-0.870535	0.829114
103.706	227.119	76.7596	160.069	-0.868397	0.829556
52.8584	58.0868	108.819	117.208	-0.864666	0.830042
103.648	45.7914	40.5056	30.9107	-0.861974	0.831324
39.6438	51.9391	99.3967	59.5806	-0.86008	0.832795
47.5151	74.4039	75.4955	104.797	-0.858843	0.83332
138.179	54.0075	116.518	50.8475	-0.859224	0.835164
111.807	68.9457	147.774	26.8314	-0.858403	0.837451
81.241	145.763	47.2853	73.3697	-0.859093	0.837811
173.571	101.523	59.3508	109.107	-0.859489	0.83782
106.234	84.3436	135.938	58.7188	-0.859631	0.837797
151.91	33.7259	53.5478	43.0336	-0.859784	0.837148
168.86	37.518	161.046	50.6176	-0.860051	0.83739
121.632	198.276	97.5007	139.902	-0.858221	0.839276
53.4904	43.7805	69.1181	88.3654	-0.856815	0.841423
20.5113	223.959	85.7225	166.561	-0.856391	0.84425
73.7719	62.6257	71.9334	362.022	-0.855869	0.846083
90.4912	106.808	46.998	44.6998	-0.85407	0.847276
325.883	104.912	56.4206	35.6219	-0.851954	0.849144
183.74	70.7268	56.7078	101.925	-0.850043	0.84985
69.4628	101.465	40.1609	109.049	-0.849198	0.850141
59.2933	71.4737	106.234	116.059	-0.848078	0.849993
139.098	145.648	161.046	33.5536	-0.847313	0.84965
139.443	91.2956	228.842	189.831	-0.845845	0.849939
237.288	82.5625	35.5645	26.8314	-0.843394	0.849697
153.519	113.416	36.7136	208.044	-0.841173	0.849928
31.2554	145.878	61.8213	122.953	-0.838319	0.850069
57.3973	37.0009	182.074	154.726	-0.836367	0.850044
27.291	210.687	83.0796	82.7923	-0.833941	0.85083
46.8831	155.76	87.1589	60.3849	-0.832376	0.850227
71.8759	134.329	51.2496	106.464	-0.832094	0.848191
46.1936	201.953	41.9994	156.737	-0.830197	0.846897
49.1238	22.0626	108.877	94.6854	-0.827523	0.847441
86.3545	27.8081	33.8983	84.1138	-0.824913	0.84691
75.2657	67.1646	107.613	135.134	-0.822521	0.847343
79.0577	54.8118	31.2554	63.9471	-0.820327	0.849748
164.378	56.3057	131.859	87.9058	-0.816972	0.851563
98.3625	25.1652	234.128	31.1405	-0.814387	0.852923
48.4344	58.7762	50.5027	115.369	-0.809824	0.855194
105.2	288.193	125.539	203.562	-0.805941	0.856799
79.0577	153.864	30.5085	36.8285	-0.801886	0.856298
32.0023	206.837	74.8061	60.3849	-0.797849	0.857014
33.7834	287.676	142.947	76.4723	-0.793914	0.857687
137.03	87.044	44.0678	47.6874	-0.790795	0.859257
25.0503	32.9216	197.817	88.193	-0.788031	0.859122
141.339	51.0198	38.8969	54.2373	-0.78625	0.85886
172.077	85.3203	48.4344	119.908	-0.785126	0.858719
287.159	43.7805	58.7188	90.5487	-0.783609	0.857604
87.044	67.2221	52.2264	46.8831	-0.782572	0.857093
177.822	124.504	41.8271	210.687	-0.782666	0.856091
39.1841	44.9871	65.2111	114.278	-0.783265	0.855532
46.7682	89.2847	70.5544	74.921	-0.784416	0.855244
94.0534	68.8883	252.973	96.6964	-0.784759	0.856009
93.5363	105.372	40.3907	23.5564	-0.785577	0.856803
61.4766	91.2381	42.6889	28.9572	-0.78577	0.856559
151.738	227.578	252.858	29.4743	-0.786192	0.856103
68.5435	28.4976	103.361	201.092	-0.787337	0.85463
40.7354	277.851	229.187	208.331	-0.788963	0.85203
53.7202	328.814	208.273	217.581	-0.790388	0.848378
28.0379	67.5093	47.9747	22.235	-0.790608	0.845817
30.6234	113.818	108.475	61.3042	-0.792093	0.843006
181.155	67.9115	187.532	243.436	-0.794235	0.839809
43.4932	125.136	127.32	82.2178	-0.795204	0.837348
69.9224	68.2562	27.6932	65.7282	-0.795996	0.834212
44.5849	116.518	125.022	233.841	-0.797136	0.831844
226.142	99.3967	46.5958	170.641	-0.800604	0.830452
35.1049	36.5412	116.748	240.161	-0.804614	0.8283
103.706	47.1129	34.243	62.6257	-0.807894	0.827338
139.443	32.6918	56.1907	193.163	-0.812341	0.825837
50.5602	48.4344	231.198	103.993	-0.815587	0.824762
94.1109	63.8897	228.153	98.8796	-0.819856	0.823872
139.27	43.5507	23.1543	57.3398	-0.824211	0.823843
61.9362	34.3005	226.142	250.101	-0.827558	0.82289
43.3209	80.3217	197.357	30.7383	-0.830314	0.821762
35.6794	52.9158	56.1907	59.9828	-0.832657	0.820775
19.3048	33.1514	46.2511	216.26	-0.835381	0.819018
151.221	76.5297	25.5674	160.758	-0.837324	0.815861
57.742	31.9448	33.8983	157.943	-0.840278	0.812484
65.0388	21.4881	40.678	157.254	-0.843274	0.80946
52.9733	115.656	213.272	163.631	-0.846299	0.80695
182.132	42.3442	141.741	142.143	-0.849003	0.805433
278.656	81.1261	36.4263	164.263	-0.852425	0.803928
84.6883	127.664	119.334	96.6964	-0.856569	0.802082
40.4481	32.979	261.247	34.5303	-0.859122	0.800763
117.667	71.8184	130.48	140.419	-0.862187	0.799385
178.397	58.0293	49.6409	39.7012	-0.865962	0.797828
44.6998	117.265	63.9471	84.2861	-0.869481	0.796129
85.9523	141.281	342.201	117.208	-0.87139	0.793418
49.3536	99.5116	162.769	96.2942	-0.872993	0.790583
42.6889	32.6918	276.415	55.3864	-0.873562	0.788152
44.5274	221.316	77.3341	93.1916	-0.87468	0.786172
130.537	36.254	80.2643	209.997	-0.875526	0.785038
21.7179	79.1152	256.421	56.3057	-0.875617	0.784726
140.592	81.1261	176.903	104.97	-0.876362	0.783933
35.1049	46.4809	50.6176	24.4757	-0.876574	0.782852
56.3631	49.526	89.2847	37.518	-0.875563	0.783393
54.7544	37.6903	147.659	56.8802	-0.873246	0.781733
20.5688	32.1747	231.428	32.1747	-0.872236	0.780044
49.7558	71.0141	34.875	93.1916	-0.869697	0.779099
52.6286	122.896	388.854	50.6176	-0.867695	0.778432
52.2264	68.7733	46.1362	67.7966	-0.865805	0.776912
137.547	230.221	95.7196	51.1347	-0.862286	0.774735
35.9092	123.585	79.2301	96.4091	-0.8598	0.772227
97.2709	76.185	104.453	127.09	-0.857751	0.770162
70.9566	40.1034	283.309	97.788	-0.854549	0.767925
48.0322	52.4562	82.6199	108.992	-0.85281	0.765752
27.291	298.19	370.985	20.7986	-0.851194	0.763621
30.6234	41.9994	87.2738	76.6446	-0.849729	0.764107
65.0962	56.4206	118.644	124.447	-0.849057	0.765822
48.8365	180.982	107.268	32.2321	-0.848117	0.76724
36.6561	31.3703	115.714	39.8736	-0.846668	0.767534
22.235	45.2169	32.979	33.0939	-0.846368	0.767583
60.6148	193.852	204.941	56.1907	-0.84561	0.767918
157.311	38.9543	356.105	24.8205	-0.844482	0.768286
55.4438	45.5616	102.327	82.6199	-0.844037	0.770493
195.231	126.286	47.9747	140.075	-0.843477	0.77394
73.5421	39.7587	21.9477	62.281	-0.843001	0.777764
44.9871	33.5536	95.1451	58.3166	-0.84412	0.780763
121.172	122.149	29.819	94.9153	-0.844022	0.785082
89.9741	45.9638	224.82	145.016	-0.844097	0.790039
72.5654	106.981	106.923	59.9253	-0.844729	0.795202
77.0468	130.135	34.1281	78.3108	-0.845181	0.799195
80.7239	190.003	35.9667	49.1813	-0.845638	0.802038
105.602	107.957	32.8641	36.771	-0.846564	0.805171
30.1637	36.0816	74.921	175.122	-0.846568	0.808476
45.8489	34.0707	62.4533	206.895	-0.846951	0.811392
34.4154	133.295	55.2715	32.1172	-0.847699	0.813153
25.6823	179.374	25.3375	53.0307	-0.850944	0.814537
31.083	43.0336	41.0801	93.4214	-0.854194	0.816059
31.6576	252.514	122.379	49.8133	-0.856821	0.817052
130.767	28.3252	42.4591	27.5783	-0.858824	0.817177
29.3594	117.725	65.5559	116.806	-0.85968	0.81608
30.7383	156.909	108.302	46.7107	-0.86027	0.816313
44.3551	100.144	123.298	83.4243	-0.861333	0.816826
18.5579	157.483	31.715	64.809	-0.863711	0.817536
155.415	133.008	217.868	64.0046	-0.865049	0.81776
36.0816	254.065	367.481	78.4832	-0.866071	0.819079
53.7202	240.678	424.131	65.3261	-0.86676	0.819573
207.871	27.3485	237.575	45.4467	-0.86702	0.819198
142.545	37.5754	163.918	104.568	-0.86751	0.817663
88.0207	136.283	28.2103	112.324	-0.868344	0.815548
77.449	28.0954	211.204	43.1485	-0.868612	0.813246
113.358	76.9319	155.473	31.7725	-0.868777	0.811368
61.0169	48.7216	162.31	207.584	-0.868704	0.809064
63.7173	170.296	242.746	144.958	-0.869939	0.806921
49.0089	72.1632	144.901	34.5878	-0.87057	0.805407
114.565	40.7354	150.359	136.34	-0.872132	0.804139
45.4467	125.079	76.2425	52.686	-0.874101	0.802686
51.0773	74.4039	22.0052	31.4852	-0.875839	0.802615
29.819	90.0891	166.102	107.843	-0.877616	0.803191
68.7159	237.231	28.8423	42.9187	-0.878088	0.802912
53.2031	117.495	213.33	42.6314	-0.878119	0.802495
162.482	88.7101	107.728	124.792	-0.876851	0.801584
57.5697	141.511	216.26	29.4743	-0.877098	0.800359
37.0583	55.0991	51.6518	28.2677	-0.877158	0.798864
41.6547	72.2781	32.0598	100.201	-0.876647	0.795964
56.1333	60.3849	87.7909	40.1609	-0.877372	0.793885
80.7239	41.5398	98.8222	191.439	-0.878258	0.79163
55.7311	49.0089	92.732	27.923	-0.879007	0.788108
27.4634	31.1405	74.4039	140.247	-0.87919	0.785194
78.0236	22.0626	149.21	251.709	-0.881184	0.782703
83.3668	114.91	143.235	109.624	-0.883522	0.781394
91.5829	68.601	167.883	39.8161	-0.885963	0.780082
95.3174	70.0373	78.713	111.807	-0.886976	0.779308
58.0293	123.7	150.934	103.648	-0.887246	0.77744
38.9543	102.787	106.291	48.7216	-0.885863	0.776035
60.4999	65.6708	78.081	92.1574	-0.88477	0.774761
97.3858	64.3493	139.213	103.476	-0.884516	0.773693
48.3194	53.95	37.8052	80.7239	-0.884027	0.773115
158.575	201.092	283.482	124.275	-0.881856	0.771618
29.4743	72.9101	149.095	207.182	-0.880941	0.771502
32.2896	116.576	64.2344	75.0359	-0.880286	0.771302
80.0919	58.2017	64.0621	82.9647	-0.881276	0.770192
44.4125	72.1632	106.923	129.56	-0.881538	0.766705
26.7739	26.8314	51.8242	101.523	-0.880596	0.763803
81.0112	121.689	30.9681	112.841	-0.880506	0.761992
36.4263	42.4016	77.6788	72.2206	-0.879946	0.760845
84.8607	59.1784	48.4344	48.9515	-0.879854	0.761698
84.5159	83.0796	149.899	143.752	-0.880171	0.763449
79.345	204.022	109.164	39.1267	-0.877923	0.764594
96.4665	36.254	61.4766	35.9667	-0.875641	0.765167
67.6242	31.2554	75.7254	69.1181	-0.87272	0.764887
53.8351	53.8926	54.582	69.9799	-0.86954	0.764183
21.0859	61.3617	177.018	43.0336	-0.865574	0.762176
257.685	56.7078	43.1485	47.6874	-0.862502	0.760999
109.681	41.2525	51.1347	55.5587	-0.861671	0.759983
83.2519	60.4424	28.8423	29.6467	-0.858718	0.759987
69.7501	198.391	150.072	35.3347	-0.856738	0.760874
61.4766	33.6685	46.2511	76.9894	-0.855737	0.761146
51.8242	99.1669	66.7624	52.5136	-0.856576	0.761079
38.8969	96.6964	79.1152	236.599	-0.855371	0.759696
181.097	84.9756	38.7245	142.545	-0.854387	0.758407
174.95	79.0003	155.013	67.4519	-0.852873	0.756605
81.2985	207.412	32.979	46.4809	-0.851713	0.75469
118.931	73.8868	106.693	130.939	-0.850855	0.752001
43.5507	134.042	40.7929	26.8888	-0.85123	0.750508
252.226	135.823	45.3893	186.096	-0.850623	0.748356
93.6512	66.8199	97.2134	80.1494	-0.850288	0.743488
50.3878	111.807	63.43	153.749	-0.849303	0.739998
256.708	55.7311	58.6613	57.742	-0.848532	0.736448
109.796	41.8271	89.7443	135.134	-0.847586	0.731745
39.2991	195.978	119.046	60.4999	-0.84614	0.728765
83.2519	43.6656	68.0839	29.4743	-0.845189	0.727186
29.1296	54.0075	60.4999	157.828	-0.844557	0.726305
40.3332	32.4045	32.1747	29.9914	-0.842607	0.725719
31.6001	61.7064	28.7274	33.9558	-0.840764	0.725043
36.1965	200.172	37.7478	113.243	-0.838425	0.724127
45.734	106.176	154.668	226.257	-0.837313	0.724728
64.3493	73.8294	93.7662	291.64	-0.836668	0.724402
56.9951	112.841	85.665	370.756	-0.835277	0.721774
281.528	39.4714	202.471	362.827	-0.833659	0.719022
277.679	107.67	85.3203	265.039	-0.832268	0.715911
77.5639	27.3485	56.1907	33.4961	-0.83147	0.713538
239.127	45.2169	78.3683	27.6932	-0.831465	0.710064
131.686	130.02	31.715	136.512	-0.831209	0.706501
47.8598	29.4743	166.504	26.1994	-0.832984	0.70407
22.1201	99.2244	83.2519	127.55	-0.83496	0.703605
127.09	169.549	101.81	203.39	-0.837606	0.704247
54.1224	46.3085	248.09	206.665	-0.838537	0.705494
33.7834	160.643	254.927	81.8156	-0.837922	0.70505
84.8032	51.422	132.376	75.7828	-0.835906	0.704914
102.672	99.3967	205.516	187.13	-0.834606	0.705245
32.4619	89.6869	150.072	60.8446	-0.833186	0.705196
87.8483	112.267	130.71	39.3565	-0.83265	0.704245
156.449	44.6423	35.0474	63.0853	-0.830248	0.70376
46.8256	114.45	52.5136	95.4323	-0.826454	0.703834
172.307	134.387	51.1347	75.7254	-0.823006	0.702026
52.2264	29.187	107.67	90.6061	-0.819634	0.70004
118.242	149.555	69.5777	93.6512	-0.815699	0.699106
85.7225	115.771	64.177	84.8032	-0.813192	0.696794
47.8598	60.4424	50.2155	50.7325	-0.809973	0.694117
148.635	113.128	262.856	146.739	-0.806658	0.689906
32.4045	36.6561	126.918	62.4533	-0.804748	0.68641
242.172	323.126	162.195	64.2919	-0.801398	0.682975
274.691	283.08	33.7834	44.0678	-0.798379	0.679609
52.4562	103.533	338.351	131.974	-0.797759	0.675532
140.822	74.1166	104.165	68.8308	-0.798051	0.670428
19.2473	76.185	68.9457	99.9138	-0.797786	0.665694
162.54	96.3516	217.983	56.6504	-0.799583	0.660872
159.092	42.574	136.915	77.6214	-0.799822	0.656883
70.0373	34.243	27.3485	132.433	-0.799516	0.653625
173.743	228.268	33.4961	90.2614	-0.798126	0.650171
77.1617	202.413	230.221	142.43	-0.796499	0.646445
148.923	64.4642	40.3332	45.8489	-0.795147	0.643536
95.5473	67.2221	40.3907	141.569	-0.793175	0.64176
199.483	86.6992	81.5858	48.4344	-0.791009	0.641118
66.0155	57.3398	177.88	44.9871	-0.788862	0.640222
70.3821	36.4263	110.83	122.321	-0.788208	0.639668
131.801	180.063	202.528	112.726	-0.787999	0.63936
22.5223	179.661	69.0606	31.6576	-0.788244	0.636692
181.787	66.7624	119.908	31.4278	-0.789997	0.634336
230.394	173.284	37.6903	73.9443	-0.791241	0.63244
31.4852	54.9267	327.09	42.9762	-0.792627	0.628833
207.067	85.0905	60.4424	68.0839	-0.793555	0.625676
225.912	24.4757	57.5122	73.657	-0.792912	0.622531
86.1821	86.0672	179.489	96.1218	-0.791833	0.619028
226.831	49.4111	351.566	54.0075	-0.791536	0.616291
253.203	60.6148	108.302	75.2657	-0.790023	0.614328
34.7601	90.9509	167.596	276.989	-0.787676	0.611698
83.137	129.388	206.492	22.235	-0.785304	0.609022
48.8365	38.035	93.8811	185.406	-0.782498	0.604952
77.3341	44.3551	224.591	37.1732	-0.780907	0.60061
176.961	58.374	42.0569	34.3005	-0.778159	0.597133
28.7848	31.4852	68.8883	44.6998	-0.774631	0.594012
59.638	120.712	38.0925	65.7282	-0.771584	0.592217
51.0773	117.323	56.0758	94.1683	-0.769199	0.590417
41.7696	38.15	190.06	126.86	-0.766761	0.587592
85.3778	31.3703	371.675	47.2278	-0.765152	0.584912
92.1574	156.851	79.2876	103.304	-0.765021	0.583217
38.7245	219.937	52.7435	80.1494	-0.76563	0.582482
115.944	172.881	231.887	143.005	-0.766376	0.582384
164.206	26.5441	84.3436	80.4941	-0.76628	0.584333
56.5929	44.8147	46.4234	43.3209	-0.766406	0.586361
118.644	147.429	103.016	45.5042	-0.764781	0.586798
34.3005	59.8679	115.254	34.875	-0.764108	0.586234
72.0483	36.5412	55.6737	81.5858	-0.763528	0.585933
145.418	166.504	87.3312	189.945	-0.763503	0.587031
169.377	127.205	215.8	72.9101	-0.762356	0.588304
91.6403	86.1821	130.02	175.926	-0.760281	0.589408
76.7596	35.7943	40.5631	59.9828	-0.757334	0.590652
232.232	46.0213	204.769	43.206	-0.755086	0.591278
30.9681	52.2838	343.637	151.681	-0.753521	0.591624
53.2606	66.073	310.543	34.8176	-0.752062	0.593174
29.4743	92.732	179.661	168.4	-0.749263	0.594925
31.4278	98.5349	42.8612	258.374	-0.745154	0.594722
38.5521	123.068	147.142	228.038	-0.74155	0.596095
108.475	213.559	173.513	49.3536	-0.739827	0.597437
47.4002	81.9305	42.5165	59.1209	-0.737853	0.596926
116.691	319.908	38.6096	22.9819	-0.735195	0.595717
82.9647	107.728	79.4025	74.921	-0.734316	0.595971
145.59	174.03	113.646	90.9509	-0.733106	0.595966
237.805	207.641	61.0744	69.7501	-0.730608	0.596221
60.7297	41.31	64.2919	84.2287	-0.728739	0.596442
198.793	51.422	25.9121	65.5559	-0.728294	0.596495
53.7202	204.711	261.936	47.2278	-0.727577	0.596092
66.3602	278.885	194.772	65.9581	-0.727031	0.59611
85.665	168.055	420.396	130.48	-0.727178	0.596013
41.0227	59.6955	164.436	166.332	-0.728605	0.596546
129.675	29.0721	127.147	58.6613	-0.729729	0.597254
72.5079	39.7587	193.278	69.865	-0.73023	0.596903
117.955	47.5725	40.3332	52.7435	-0.729916	0.596073
24.5332	33.1514	41.6547	41.6547	-0.728315	0.597163
75.2083	135.651	47.9747	62.4533	-0.727978	0.598889
32.0023	52.6286	69.4053	39.7012	-0.726901	0.600606
46.2511	75.8403	45.9638	149.497	-0.727092	0.603057
39.1267	25.5099	48.4918	50.7325	-0.727999	0.606107
35.0474	94.2833	75.553	65.441	-0.729406	0.609361
41.0227	66.5326	32.0598	70.0373	-0.731623	0.613028
58.3166	66.705	50.9049	68.8883	-0.734209	0.618113
25.6248	143.982	30.6808	35.7369	-0.736915	0.623039
39.7587	48.7791	353.117	143.005	-0.7397	0.626906
49.1238	21.4306	41.5398	70.3246	-0.741206	0.630723
69.8075	58.7188	107.325	138.926	-0.74167	0.63346
41.5398	145.705	133.64	132.203	-0.741142	0.636336
73.9443	137.777	124.275	39.6438	-0.741514	0.6402
38.5521	115.254	122.321	39.6438	-0.742654	0.643735
49.6409	121.862	45.6765	59.9253	-0.744376	0.647693
93.3065	95.26	56.9951	20.2241	-0.746322	0.652634
60.0402	86.412	17.9833	114.163	-0.746958	0.657826
99.684	160.586	64.809	122.264	-0.745842	0.662252
101.925	128.009	32.2321	166.217	-0.744633	0.665951
28.1528	119.391	40.3907	54.7544	-0.743466	0.668778
31.6001	98.0753	99.7989	141.569	-0.743284	0.671049
179.489	148.693	18.6728	66.1304	-0.743039	0.672983
140.132	115.771	52.7435	360.471	-0.742956	0.675595
32.2896	83.5392	41.2525	168.86	-0.74293	0.677317
33.2663	102.384	27.8081	75.7254	-0.742598	0.678116
56.478	94.5131	57.1675	115.829	-0.742337	0.677796
219.994	134.387	172.364	100.029	-0.741841	0.677063
86.0098	133.984	112.381	106.923	-0.74006	0.676538
126.056	90.1465	118.874	117.84	-0.738729	0.675534
67.4519	43.3783	63.7748	52.1115	-0.73911	0.674168
100.891	73.3697	29.7616	152.198	-0.737907	0.672061
66.8773	86.297	53.1456	189.601	-0.736206	0.670127
59.0635	81.8156	102.155	44.9296	-0.732882	0.667683
37.518	142.947	26.1994	79.345	-0.728782	0.664235
164.378	98.8796	121.919	27.4634	-0.726996	0.659916
35.0474	48.6642	30.6234	143.579	-0.725587	0.655823
155.76	119.276	107.9	92.5596	-0.725294	0.651489
68.7733	26.5441	216.202	202.068	-0.725612	0.648461
226.602	98.2476	59.2933	108.934	-0.725102	0.645371
37.518	41.1376	159.035	148.98	-0.725443	0.643216
59.5231	131.054	125.768	107.038	-0.726338	0.64127
35.9092	67.7966	140.017	59.7529	-0.726828	0.640068
43.0911	76.8745	142.258	103.936	-0.727778	0.638092
75.9552	86.0098	41.0801	27.5208	-0.727616	0.635929
34.243	45.0445	191.784	163.114	-0.726986	0.634148
148.578	27.8081	98.1902	58.2591	-0.727599	0.633092
167.308	47.1129	84.9181	86.4694	-0.728087	0.631714
46.4809	87.7334	56.5355	37.403	-0.727778	0.629893
78.3683	45.5616	38.4372	34.8176	-0.728089	0.62745
102.327	49.6984	248.09	33.4961	-0.726903	0.624705
27.4634	44.2402	40.046	124.045	-0.725253	0.621756
117.84	65.6708	29.5892	167.366	-0.723818	0.619154
48.9515	40.1034	279.69	170.238	-0.722697	0.616435
88.7676	71.6461	78.2534	49.6409	-0.721285	0.614381
67.5668	318.357	174.26	82.5625	-0.720789	0.613454
40.2183	72.4504	65.0962	52.3987	-0.719426	0.612549
82.8498	140.017	75.0934	41.1376	-0.717984	0.612338
200.689	44.3551	197.874	26.3717	-0.717088	0.610659
243.895	60.5573	179.374	65.2686	-0.716623	0.610785
105.085	88.8825	156.966	35.6219	-0.71589	0.611143
119.391	27.291	57.2824	92.6745	-0.714199	0.611026
46.3085	138.581	147.084	55.6162	-0.713027	0.611111
72.6803	35.6219	36.0241	63.6024	-0.711063	0.610845
82.1603	43.6082	185.177	111.347	-0.709003	0.60913
112.037	61.5915	300.144	93.3065	-0.707178	0.60737
174.088	46.5384	33.2088	221.028	-0.704273	0.606156
51.3646	38.7245	150.474	64.3493	-0.700026	0.605225
49.2962	64.4642	234.53	115.656	-0.696236	0.604067
111.29	276.185	32.0023	50.7325	-0.691932	0.604217
26.8888	55.0991	41.31	54.1224	-0.6862	0.603479
74.1741	50.9049	49.6984	27.9805	-0.680725	0.602531
160.873	222.522	98.9371	25.1077	-0.675316	0.602023
164.321	171.79	252.341	49.6984	-0.671219	0.602293
48.4344	128.239	57.8569	25.7972	-0.666599	0.601367
77.2192	69.233	48.6067	47.2853	-0.6616	0.600558
194.657	60.5573	40.4481	129.618	-0.657861	0.600526
32.0023	73.8868	337.087	59.9253	-0.653738	0.600413
75.1508	17.6961	50.2155	156.105	-0.650397	0.600095
130.767	122.206	153.979	79.2876	-0.647439	0.599242
80.8388	63.0279	172.824	115.254	-0.64533	0.597165
150.704	57.9718	125.883	43.7231	-0.642684	0.595946
193.45	48.1471	63.8897	117.15	-0.640022	0.595174
125.079	145.361	89.1123	74.1166	-0.636391	0.595609
23.3841	25.7397	109.164	33.1514	-0.633567	0.597086
53.2606	87.9632	21.1433	29.187	-0.630672	0.598545
26.0845	83.5392	26.9463	29.819	-0.628423	0.600424
74.921	98.4774	52.1689	225.223	-0.625707	0.602742
45.7914	32.0598	25.5674	56.5355	-0.622147	0.60402
68.7159	25.9695	136.455	32.0023	-0.617529	0.605297
31.083	61.8213	403.505	127.952	-0.613017	0.606221
37.6903	67.8541	196.84	187.762	-0.610534	0.606397
82.3901	120.08	181.557	86.412	-0.609564	0.607356
250.618	73.3697	125.481	235.507	-0.609135	0.608686
194.829	136.455	79.4599	229.704	-0.608771	0.609252
31.0256	127.722	231.715	58.2591	-0.609329	0.611521
32.0023	72.1632	154.438	49.2387	-0.608556	0.613875
56.6504	58.1442	148.233	73.025	-0.6084	0.616957
58.7762	73.025	90.2614	284.918	-0.607655	0.620186
123.7	100.086	125.539	41.31	-0.607223	0.621574
308.647	38.7245	105.142	104.108	-0.606463	0.623211
122.379	70.1523	229.474	183.683	-0.606058	0.625214
68.8883	152.887	80.3792	159.15	-0.605486	0.626606
42.1718	73.7144	165.412	51.5944	-0.605505	0.627867
112.956	31.5427	229.532	287.963	-0.605017	0.628109
58.6038	303.246	268.256	67.6817	-0.605772	0.627803
116.346	147.716	63.1428	250.388	-0.607811	0.627746
37.4605	46.8831	42.6889	222.35	-0.608961	0.62568
95.6622	72.8526	60.8446	64.3493	-0.60986	0.622744
35.5645	91.2956	74.1166	39.414	-0.611653	0.619476
123.068	118.702	108.187	45.3893	-0.612823	0.615912
28.6699	149.325	438.954	141.683	-0.613452	0.612894
47.8024	76.9894	33.7259	252.399	-0.614134	0.608007
65.7282	96.1793	58.4315	98.3051	-0.615761	0.602647
54.6395	46.3085	29.1296	71.6461	-0.616394	0.599251
71.4737	80.9537	104.108	34.9325	-0.619096	0.595361
30.5085	37.1158	81.9305	197.644	-0.621262	0.591707
98.2476	107.268	34.243	156.966	-0.62333	0.587697
185.636	141.109	71.1864	66.4752	-0.623952	0.582967
83.3668	43.838	151.681	42.7463	-0.625806	0.578007
109.164	82.7923	145.533	70.5544	-0.62675	0.57375
163.344	314.795	220.626	31.8874	-0.627235	0.569869
68.0839	174.088	170.813	59.0635	-0.62689	0.566364
134.042	87.3312	439.299	21.7754	-0.626581	0.564114
160.758	182.017	74.1741	41.4249	-0.627192	0.560181
53.3755	44.5274	228.325	213.157	-0.627172	0.555246
47.2853	109.968	90.6636	57.9718	-0.625639	0.551835
21.3732	43.3209	60.6148	67.969	-0.623286	0.54968
105.315	130.939	38.4947	91.4105	-0.621368	0.547745
106.981	117.093	65.5559	62.1086	-0.619889	0.54608
66.073	320.253	77.3916	56.9951	-0.618145	0.543586
33.8409	175.697	79.2301	41.0801	-0.618245	0.541999
31.3703	143.752	53.8351	53.6627	-0.617763	0.542543
54.8118	117.38	100.373	41.31	-0.616248	0.542525
59.6955	127.032	193.967	150.646	-0.613689	0.542722
34.1281	147.831	55.5587	200.287	-0.610977	0.542228
48.262	263.028	134.789	178.569	-0.610884	0.541817
40.3907	247.917	99.684	128.296	-0.610384	0.543509
70.7268	213.789	107.843	179.604	-0.611401	0.544913
76.0701	61.1319	65.1537	162.137	-0.612516	0.545741
87.3312	41.1376	25.5099	27.8656	-0.614005	0.546171
96.6389	62.798	60.27	37.0009	-0.615629	0.546196
44.2402	146.222	96.524	105.085	-0.616065	0.546812
33.5536	40.1034	31.0256	102.959	-0.616579	0.546073
52.6286	56.5355	94.4556	183.625	-0.617509	0.545305
72.7952	44.2402	64.5217	319.046	-0.617519	0.544126
63.6599	157.081	41.1951	66.1879	-0.615792	0.542119
88.6527	75.0359	112.841	33.4961	-0.614309	0.540626
34.8176	112.611	31.715	80.6665	-0.613696	0.540746
109.681	109.164	160.701	221.201	-0.61316	0.540751
40.2758	65.0388	92.2149	191.209	-0.612054	0.541213
41.7122	57.11	56.3057	223.154	-0.611616	0.541138
65.7282	41.4249	78.2534	31.5427	-0.610393	0.542146
96.7538	60.8446	67.7392	107.211	-0.609401	0.543158
39.3565	193.163	124.39	58.0868	-0.607926	0.545199
53.6627	91.6978	151.968	74.0017	-0.607556	0.546414
148.635	80.8388	167.021	72.393	-0.604683	0.549003
78.8279	340.649	169.204	45.6765	-0.602381	0.552317
160.758	150.934	210.801	46.0213	-0.600359	0.553502
52.4562	109.681	79.6323	60.7297	-0.59968	0.554442
81.1836	72.4504	29.8765	146.337	-0.600039	0.555565
135.421	249.181	83.0221	56.5355	-0.60007	0.555882
33.7834	25.6823	98.9371	40.6205	-0.600478	0.555882
106.751	40.6205	109.853	78.1959	-0.601975	0.555835
28.4401	186.096	35.5645	30.6808	-0.604042	0.555014
74.1741	99.4542	112.209	104.797	-0.60635	0.553439
92.5596	114.507	93.364	40.9078	-0.609067	0.550725
45.5616	145.016	65.2111	303.361	-0.611497	0.547451
48.6067	79.4025	65.2111	75.6105	-0.614008	0.542767
29.5892	66.6475	84.6309	77.2192	-0.617915	0.538093
56.0184	37.9776	59.0635	93.7087	-0.619618	0.533996
35.1049	61.4191	28.2677	324.677	-0.622308	0.53222
120.54	81.4134	84.6309	137.144	-0.625034	0.530044
31.6001	108.934	184.085	71.8184	-0.627739	0.527681
62.6257	406.837	100.259	171.79	-0.629848	0.52568
93.6512	197.127	88.8251	204.941	-0.630883	0.523838
38.2649	95.3749	89.6294	126.286	-0.632435	0.522035
42.0569	87.7909	69.233	71.6461	-0.635623	0.521773
131.859	53.8926	90.4338	88.308	-0.637188	0.522649
25.7397	50.3878	245.332	335.823	-0.638302	0.523892
67.3944	137.662	22.8095	90.836	-0.64033	0.524517
49.1238	62.913	49.8707	41.5398	-0.641728	0.525174
60.0977	109.451	33.6685	71.5886	-0.643136	0.525865
116.001	54.5246	123.011	54.9267	-0.644535	0.527996
34.243	32.4619	89.6294	113.76	-0.64459	0.529039
55.846	79.8047	85.3203	29.0721	-0.645381	0.530192
36.8285	28.6125	27.4059	76.2999	-0.646943	0.531496
229.417	56.6504	85.033	123.528	-0.647371	0.531785
234.818	30.8532	124.619	54.6395	-0.647722	0.531158
121.287	140.19	52.3987	236.196	-0.646589	0.530084
60.7297	130.997	41.9994	183.97	-0.644571	0.528711
60.7871	203.39	185.177	33.3812	-0.641842	0.527103
25.7397	97.3858	129.733	66.2453	-0.638236	0.524852
109.796	31.5427	130.537	54.3522	-0.63431	0.524313
36.4263	70.1523	78.5981	60.8446	-0.63161	0.526228
122.264	125.998	19.4197	113.703	-0.630219	0.526066
29.0721	75.4955	59.006	40.9652	-0.630247	0.526463
148.808	108.072	151.393	136.225	-0.631247	0.527749
25.1652	86.1821	32.1172	91.5829	-0.631636	0.529963
22.2924	110.256	179.776	42.8612	-0.632788	0.531075
86.9865	88.0207	93.5363	158.403	-0.632562	0.532314
158.575	101.063	165.757	46.0213	-0.631106	0.533984
98.5924	40.1034	42.9762	75.8403	-0.628502	0.536465
441.023	142.143	217.466	46.4809	-0.626763	0.539392
199.77	20.1092	32.8641	76.9319	-0.62533	0.542378
42.0569	39.8736	130.078	83.769	-0.62421	0.544383
41.31	72.2206	71.3588	80.2068	-0.622819	0.546323
30.3936	25.4525	99.3393	48.1471	-0.621257	0.548316
36.6561	30.5659	58.0868	53.4329	-0.621229	0.549888
92.2149	43.8954	69.8075	101.523	-0.618711	0.549886
91.8127	73.7719	46.4234	36.886	-0.615975	0.548886
90.9509	265.039	51.5369	90.4338	-0.614477	0.548618
41.0227	91.7552	96.9262	97.3858	-0.612979	0.549445
17.2364	99.9138	101.293	37.8627	-0.611932	0.551013
71.8184	46.2511	78.7705	111.749	-0.610407	0.552472
33.7259	100.144	126.745	278.024	-0.609403	0.553661
87.044	119.506	31.6001	87.2163	-0.607588	0.553802
54.9842	36.0816	110.371	44.8722	-0.606406	0.553782
125.941	56.0758	70.2097	128.354	-0.604645	0.553879
241.827	136.627	32.1172	42.4591	-0.602674	0.553513
26.2568	50.6751	79.8621	252.973	-0.601809	0.552516
25.5674	45.2169	48.894	42.1143	-0.600744	0.55053
105.2	51.9966	24.5906	92.1574	-0.600183	0.54891
111.347	77.3916	35.2198	79.8621	-0.600451	0.549301
49.9282	63.7173	185.177	98.8796	-0.60035	0.55102
76.3574	96.4665	124.849	265.269	-0.598916	0.55373
129.331	58.0868	49.3536	175.467	-0.598936	0.555495
27.4059	140.419	175.984	133.87	-0.598794	0.556828
76.4723	108.187	36.0241	130.135	-0.597729	0.557767
81.5283	200.862	27.6357	102.672	-0.596443	0.55758
138.926	71.7035	140.592	107.038	-0.59733	0.556819
27.5208	81.7581	111.692	191.727	-0.598341	0.557316
25.1652	30.2212	181.155	31.3128	-0.598044	0.555946
148.061	147.831	89.572	61.8213	-0.596271	0.554822
103.763	136.512	159.897	62.0511	-0.594869	0.55353
80.6665	28.555	61.534	71.2439	-0.593542	0.553683
46.5958	61.0169	99.2244	78.3108	-0.592245	0.554616
30.3361	149.67	31.083	251.192	-0.590103	0.555652
62.4533	36.3689	187.59	108.13	-0.589008	0.555569
52.4562	36.139	100.948	123.298	-0.588662	0.554919
33.611	73.4272	43.6082	21.8328	-0.587421	0.555833
75.1508	148.061	196.438	63.4875	-0.58574	0.558373
83.137	53.4329	79.1152	158.46	-0.585036	0.561979
48.2045	114.335	135.191	80.4367	-0.585935	0.565729
103.361	157.713	180.58	63.1428	-0.585807	0.568778
87.3887	158.805	22.2924	26.3717	-0.586332	0.57166
81.0687	160.414	113.76	82.5625	-0.58749	0.574622
132.663	139.155	44.9296	105.659	-0.58811	0.578673
37.9201	266.188	79.7472	176.558	-0.588393	0.582552
43.6082	127.262	116.346	106.693	-0.588876	0.586889
161.563	44.9871	68.0839	38.15	-0.590008	0.5904
39.9885	58.6613	61.4191	83.7116	-0.591337	0.591966
120.827	55.1566	33.7834	61.9362	-0.593295	0.593012
38.6096	99.3967	53.7777	20.339	-0.59614	0.594616
37.403	38.6096	21.4306	122.321	-0.599542	0.598241
72.8526	262.453	188.969	85.4352	-0.602239	0.601326
100.488	116.863	69.0032	23.3266	-0.603866	0.603938
146.107	373.916	59.9253	43.838	-0.604288	0.6066
87.044	141.856	68.3712	52.4562	-0.605802	0.609102
70.2097	30.7957	42.9762	28.2103	-0.607175	0.610497
26.8888	22.4074	44.8147	115.886	-0.608704	0.612129
44.4125	48.7216	49.526	90.1465	-0.610737	0.613302
57.5122	47.5151	135.88	84.8032	-0.612106	0.615387
66.3602	216.375	105.774	35.5645	-0.615355	0.617656
105.142	130.307	169.951	46.5958	-0.619619	0.621197
177.305	126.343	105.2	39.5289	-0.622809	0.622654
126.113	102.212	43.6656	48.5493	-0.626041	0.623356
101.982	47.1704	87.3312	40.4481	-0.628742	0.622931
25.3375	266.935	53.8351	46.5384	-0.631012	0.623316
47.4576	160.586	34.243	85.4927	-0.631874	0.621381
33.4387	64.1195	92.2723	167.825	-0.632011	0.620648
132.778	81.0687	87.1589	45.2743	-0.631767	0.619299
112.152	150.819	52.5711	76.817	-0.631355	0.617601
110.83	53.0307	51.2496	22.9244	-0.632215	0.61726
72.9675	165.24	166.964	80.0345	-0.633206	0.617046
89.6869	176.099	55.846	132.893	-0.635159	0.616324
249.986	68.8308	78.1959	105.487	-0.635181	0.616095
94.5131	103.821	74.4039	43.6082	-0.6355	0.615969
81.2985	160.988	68.9457	104.797	-0.637141	0.614634
160.011	62.0511	106.866	194.255	-0.638401	0.612667
41.1376	35.8518	92.2149	125.596	-0.640367	0.610769
53.0307	64.6941	126.343	31.4278	-0.641867	0.6092
37.3456	126.803	140.592	80.8388	-0.64265	0.60819
29.4743	75.8977	115.771	79.2301	-0.643432	0.604865
35.4496	61.649	43.4358	91.0083	-0.644324	0.603269
290.376	79.2876	80.9537	52.6286	-0.64688	0.602894
193.278	35.9667	107.67	70.497	-0.64917	0.603336
62.3959	90.3763	203.39	118.127	-0.650547	0.605197
245.332	123.815	152.313	65.3835	-0.65308	0.606277
245.677	102.327	161.85	66.5901	-0.655187	0.607949
264.694	24.5906	281.643	70.2672	-0.657354	0.609244
276.989	188.279	139.96	96.2942	-0.659416	0.610606
167.136	185.349	86.5843	111.175	-0.661438	0.611656
27.1186	204.711	99.2244	65.1537	-0.662683	0.61305
166.619	115.599	88.9974	203.447	-0.663885	0.613609
158.001	57.9144	76.4148	71.9908	-0.664732	0.612895
84.5159	61.4766	158.403	74.1741	-0.665602	0.61029
328.641	175.869	85.7225	88.7676	-0.667448	0.607362
286.642	61.5915	140.937	123.355	-0.670221	0.604329
345.188	77.5639	118.702	132.433	-0.673887	0.6024
50.7325	47.1704	163.516	64.6366	-0.677031	0.600763
218.558	71.3588	28.7274	105.544	-0.681652	0.599593
107.153	59.4082	224.188	29.187	-0.686169	0.598158
66.3602	71.3014	109.049	61.9937	-0.691062	0.597282
94.1109	61.649	44.0103	241.942	-0.694343	0.59697
32.8067	77.5065	109.164	231.37	-0.697267	0.597469
125.883	32.6918	254.007	60.0402	-0.7009	0.598374
101.465	39.414	89.3996	191.152	-0.703638	0.599301
27.5208	46.3085	81.3559	26.7165	-0.706237	0.598094
197.702	35.3347	73.7719	48.3769	-0.708663	0.596979
221.201	86.412	51.8242	45.4467	-0.710544	0.593731
66.0155	116.92	92.8469	41.1376	-0.713073	0.590618
252.571	127.837	48.4918	39.9311	-0.715283	0.587612
104.165	270.497	32.7492	92.8469	-0.715231	0.58651
177.765	227.866	53.3755	292.215	-0.714549	0.586484
62.3384	132.663	105.889	156.679	-0.713948	0.587544
97.788	179.948	45.2743	87.3312	-0.713305	0.587128
101.81	132.146	112.841	172.652	-0.712729	0.585345
114.507	26.2568	231.485	121.976	-0.712465	0.584228
90.3189	34.6452	184.2	71.9334	-0.712829	0.583532
153.691	58.6613	311.29	66.9348	-0.713441	0.583432
187.82	43.6082	26.9463	31.3703	-0.712282	0.58271
69.0606	52.3987	233.898	56.5355	-0.711753	0.582195
89.6294	60.8446	207.641	95.3749	-0.711999	0.581415
39.4714	117.61	63.2002	29.8765	-0.711205	0.580198
79.8047	39.2991	29.9914	52.8009	-0.708996	0.579569
101.235	202.241	223.039	176.616	-0.706783	0.5785
70.2097	90.7211	196.323	134.329	-0.704732	0.577754
214.766	123.7	201.264	43.206	-0.702925	0.577339
203.792	161.448	23.0394	102.959	-0.702062	0.574818
145.878	52.2264	172.824	28.7274	-0.701498	0.572822
42.6314	46.1936	26.4866	100.431	-0.700453	0.571007
346.165	29.1296	207.699	30.6808	-0.698683	0.568267
40.1034	69.5203	164.723	222.005	-0.696458	0.56624
59.7529	35.6794	362.425	37.2881	-0.694937	0.564785
66.2453	57.0526	181.614	103.878	-0.693669	0.564265
186.728	126.171	70.3246	24.4183	-0.69243	0.563334
39.7587	47.1704	104.338	132.606	-0.691582	0.562911
182.534	49.1813	50.2729	69.5203	-0.690332	0.561528
76.8745	80.3792	104.395	25.9121	-0.690374	0.55994
135.019	42.3442	121.919	259.121	-0.690195	0.558457
133.41	125.309	123.355	117.495	-0.689941	0.557392
67.969	55.5587	208.159	33.9558	-0.690769	0.555651
37.1732	74.5763	75.2083	210.801	-0.690236	0.556365
38.667	121.862	36.4263	66.0155	-0.689338	0.557037
30.3936	23.3266	196.725	22.5223	-0.688529	0.557565
96.4091	56.6504	193.048	83.5967	-0.687541	0.558304
109.107	103.821	78.1385	117.15	-0.685681	0.557409
100.029	216.949	81.6432	95.3174	-0.683246	0.555539
177.248	108.877	83.6541	129.79	-0.680498	0.553567
33.611	138.236	85.0905	274.117	-0.678126	0.552816
83.7116	21.5455	49.2387	36.5412	-0.67617	0.551478
25.6823	82.6199	124.619	25.9121	-0.675091	0.551243
48.3769	30.5085	432.404	112.841	-0.674115	0.551109
73.7144	42.1718	202.585	119.621	-0.672783	0.551662
21.8328	93.0767	62.166	170.583	-0.673036	0.553534
123.528	29.0147	56.3057	32.4619	-0.672492	0.55507
121.402	171.1	55.4438	74.4614	-0.671355	0.557415
258.776	69.7501	237.346	76.817	-0.669536	0.559517
264.464	30.451	41.4823	131.284	-0.666855	0.561215
25.8546	176.788	43.9529	60.0402	-0.663445	0.562574
24.4757	54.1224	88.7676	69.5777	-0.660001	0.564307
71.6461	92.6745	37.6329	23.4415	-0.656563	0.565907
141.569	59.2359	42.6889	51.8816	-0.654516	0.569038
21.9477	48.0322	30.1637	36.254	-0.654409	0.572041
75.2657	117.15	71.761	124.964	-0.654214	0.574001
98.3625	198.161	43.9529	72.393	-0.653372	0.574662
71.5886	128.296	99.052	100.259	-0.653946	0.574215
28.7274	217.466	51.6518	192.301	-0.654104	0.574155
17.3513	38.15	244.298	66.5326	-0.653072	0.572567
164.436	110.83	240.276	60.4999	-0.652198	0.571147
96.9262	21.0284	273.944	171.043	-0.650427	0.569265
123.93	130.767	110.485	30.9107	-0.64934	0.566365
40.9652	127.205	80.3792	175.926	-0.648466	0.565463
149.44	130.192	39.7587	102.04	-0.648113	0.56532
159.15	127.664	52.9158	53.95	-0.648929	0.565184
149.038	51.5944	31.3703	144.154	-0.650782	0.56566
159.724	117.093	39.7012	82.3901	-0.653406	0.566328
53.0882	29.9339	94.5131	31.6001	-0.655959	0.565713
141.683	102.901	36.3114	49.2962	-0.659177	0.565182
214.766	88.0781	34.7027	85.4927	-0.662797	0.564474
109.566	115.656	221.833	19.075	-0.665644	0.563449
162.08	46.1936	251.939	226.889	-0.670062	0.56379
60.7297	27.923	357.656	38.8969	-0.674249	0.564543
131.629	22.8095	140.879	173.628	-0.676419	0.565503
30.1637	27.6357	134.616	72.1632	-0.678008	0.565424
165.01	303.763	40.9078	55.4438	-0.678377	0.564958
145.188	95.6622	59.8679	116.806	-0.678275	0.564513
110.371	23.1543	109.739	141.109	-0.677851	0.563711
55.214	170.353	57.1675	45.1594	-0.677784	0.56498
123.815	157.656	54.7544	199.253	-0.677227	0.565422
72.6228	148.865	83.9989	121.862	-0.674389	0.56715
213.042	243.034	185.406	54.0649	-0.671402	0.568574
180.58	37.9201	121	20.7412	-0.668993	0.569445
37.9201	37.2881	93.9385	55.4438	-0.66691	0.57005
28.0954	61.5915	184.889	103.706	-0.666614	0.570519
58.4889	95.1451	185.349	62.7406	-0.666258	0.570042
51.3071	135.134	150.014	53.6053	-0.665973	0.569999
38.667	272.508	152.6	94.5131	-0.665037	0.569686
150.991	110.83	182.706	68.4861	-0.663672	0.570447
22.2924	82.4476	194.427	35.6219	-0.661865	0.572909
110.485	263.947	59.2359	116.403	-0.660059	0.574747
67.1646	97.3284	58.2017	94.9153	-0.657407	0.576533
198.851	48.6642	226.084	25.3375	-0.655334	0.576843
102.097	172.652	181.097	191.899	-0.654199	0.577209
90.0316	67.5093	183.396	172.192	-0.653259	0.579733
81.1836	123.815	19.8793	56.1907	-0.651511	0.582217
157.771	61.0744	32.6918	128.239	-0.651466	0.584806
96.2367	88.0207	137.259	55.846	-0.652668	0.586021
49.5835	77.1043	127.032	45.6765	-0.654267	0.587283
94.2833	109.221	142.545	176.156	-0.655459	0.587987
43.3209	88.6527	41.7122	153.806	-0.656738	0.589611
38.15	204.309	153.634	51.8816	-0.659625	0.59155
31.8299	30.1637	103.936	214.191	-0.662893	0.592997
53.8926	132.95	32.0023	21.7754	-0.664323	0.594956
25.6823	75.8977	165.872	312.152	-0.665208	0.597293
56.8802	69.0032	29.187	90.4338	-0.665354	0.599116
80.4367	172.02	125.136	101.867	-0.663502	0.600456
69.8075	69.5203	112.899	125.366	-0.661011	0.600827
97.6731	90.3189	137.087	106.808	-0.658687	0.599793
59.1209	105.315	383.453	145.131	-0.656048	0.600016
44.3551	54.7544	32.347	217.294	-0.653229	0.599952
116.403	51.7667	170.526	95.3174	-0.650636	0.600744
63.6599	88.0781	47.9747	131.629	-0.649711	0.602132
130.824	74.6912	55.3864	46.1936	-0.648885	0.601892
59.8679	228.612	113.416	134.789	-0.648778	0.601321
58.8337	149.267	54.4097	182.419	-0.649846	0.601837
158.23	43.838	59.9828	190.175	-0.649575	0.602502
42.3442	63.7173	42.8612	100.776	-0.648811	0.60283
158.46	48.4344	53.2606	52.5136	-0.647707	0.603828
58.6038	30.8532	81.9879	102.844	-0.645507	0.604906
150.876	99.7989	203.045	107.153	-0.643221	0.605571
67.2221	27.6357	213.1	84.6883	-0.642187	0.60684
68.8883	48.262	58.0868	96.6389	-0.641343	0.608131
33.0365	39.414	61.3617	89.0549	-0.639592	0.607559
31.4852	129.675	183.625	196.151	-0.638504	0.607416
25.9121	150.589	39.3565	193.967	-0.635977	0.607911
23.9012	161.85	154.438	231.14	-0.634209	0.60813
39.5289	99.5691	32.1172	86.929	-0.631761	0.607375
83.6541	48.3769	160.931	55.6162	-0.629628	0.607363
41.7696	200.862	75.0359	23.7288	-0.626894	0.608192
45.3318	83.3094	35.6219	149.44	-0.623881	0.608401
73.7719	133.123	220.971	108.417	-0.621687	0.610494
86.1821	66.1879	31.3703	27.4634	-0.618672	0.611303
105.487	35.1049	158.173	138.006	-0.617026	0.612438
25.2801	96.9262	250.733	28.0954	-0.615581	0.614893
93.8811	138.236	151.106	145.993	-0.615077	0.616294
42.6314	150.474	271.359	32.6343	-0.613174	0.616392
47.63	43.2634	28.3252	96.4091	-0.610482	0.61661
35.9092	113.071	238.38	101.81	-0.60722	0.615496
48.7791	58.2591	93.364	63.6024	-0.604843	0.614231
152.083	63.3151	283.022	81.9305	-0.60308	0.612933
35.8518	68.9457	29.9339	122.551	-0.602611	0.611161
112.094	38.0925	48.262	75.7254	-0.602485	0.61055
43.7805	62.0511	29.0147	32.5768	-0.601481	0.60973
122.896	127.952	161.275	69.5777	-0.600496	0.60855
39.2416	88.2505	247.63	155.702	-0.598997	0.607507
153.806	33.0939	137.949	79.5748	-0.597851	0.608429
92.4447	216.087	129.56	94.628	-0.596964	0.60802
95.4323	26.1419	72.7377	70.1523	-0.596181	0.607005
43.0336	76.185	153.117	78.1385	-0.595756	0.607083
170.181	53.8926	180.236	64.6941	-0.593679	0.606713
119.276	139.96	400.345	209.997	-0.589868	0.6066
165.068	58.6613	254.122	180.925	-0.586301	0.607282
19.5921	26.9463	261.764	41.2525	-0.582092	0.606403
36.771	47.4002	18.6153	86.412	-0.578032	0.606206
32.6918	124.562	158.805	27.2336	-0.572936	0.604874
43.838	71.5886	27.5783	130.48	-0.567023	0.602986
21.7179	101.12	135.363	152.255	-0.562339	0.6002
111.922	28.1528	228.67	42.6889	-0.557813	0.597143
26.4292	119.793	394.427	114.163	-0.552348	0.595471
125.136	147.601	76.9894	48.6642	-0.548089	0.593697
87.2163	21.8903	42.4591	142.028	-0.544475	0.592306
250.733	176.903	131.686	77.1043	-0.541217	0.589751
113.071	230.394	332.491	123.126	-0.538578	0.586936
44.6998	76.8745	190.175	45.4467	-0.536979	0.583757
111.807	46.7682	71.5886	183.855	-0.536682	0.580655
154.036	176.731	124.964	283.941	-0.536196	0.578921
29.0147	40.2758	27.9805	67.1072	-0.535416	0.575233
27.6357	35.507	225.338	30.6234	-0.534744	0.573294
174.088	88.0207	57.3973	37.1732	-0.534671	0.570911
23.0968	34.5303	82.7923	75.9552	-0.53445	0.56875
47.3427	112.037	48.8365	24.131	-0.535402	0.565694
176.616	166.849	72.393	20.971	-0.535699	0.561185
108.532	68.8883	267.739	237.92	-0.536534	0.556011
20.971	95.0876	134.846	38.667	-0.537551	0.551994
66.3028	24.8205	43.0911	31.3128	-0.539904	0.548429
166.791	90.0891	105.947	54.6969	-0.543859	0.545217
59.0635	69.7501	348.406	121.115	-0.548163	0.543603
22.6372	112.324	89.8592	35.3347	-0.552403	0.542706
43.0911	142.143	116.403	55.3289	-0.55612	0.542584
39.1841	16.7193	134.444	24.763	-0.559517	0.543327
67.1646	124.102	125.366	47.5725	-0.562142	0.544637
37.8627	132.606	76.7021	117.897	-0.564982	0.546062
24.4757	37.0009	107.211	58.1442	-0.56806	0.547768
91.2956	213.1	85.665	30.8532	-0.572123	0.548087
59.1784	32.347	45.5616	90.7785	-0.574758	0.54796
113.301	159.954	274.346	63.6599	-0.576687	0.548293
31.0256	280.896	62.5108	84.8607	-0.577867	0.547995
69.5203	126.4	213.215	145.303	-0.57874	0.547192
136.915	169.894	32.4619	103.419	-0.580038	0.546202
137.087	120.253	23.7288	43.4932	-0.581181	0.545515
68.8308	39.4714	72.0483	79.1152	-0.581061	0.544432
21.4306	62.4533	64.177	117.61	-0.580385	0.542343
65.9006	55.3289	104.108	65.4984	-0.579482	0.53992
50.79	118.414	49.4111	84.4585	-0.5793	0.538318
87.9058	31.6001	106.291	123.93	-0.580357	0.536548
101.982	66.3028	36.7136	32.347	-0.580568	0.534405
135.823	104.912	181.787	132.318	-0.579777	0.533201
100.718	34.0707	92.5022	37.9201	-0.579097	0.533504
51.7667	84.401	220.339	83.6541	-0.578221	0.53267
70.5544	160.816	69.5777	241.482	-0.576854	0.531861
118.587	55.5587	105.602	84.2861	-0.576562	0.531335
88.193	43.5507	77.1617	22.2924	-0.577159	0.530646
39.0118	21.4306	76.8745	68.601	-0.57683	0.530595
37.9201	27.923	130.537	52.2838	-0.576907	0.530475
20.9135	44.4125	105.947	36.4838	-0.576241	0.531033
28.3826	44.0678	84.6883	62.5108	-0.574049	0.529313
72.1057	84.8607	43.838	27.4634	-0.570946	0.527724
25.7397	226.257	32.979	22.0626	-0.568722	0.526829
124.619	60.8446	113.76	246.941	-0.566836	0.524754
55.1566	328.584	102.499	78.1959	-0.564786	0.522193
112.439	26.0845	41.6547	31.2554	-0.563569	0.52029
66.1879	31.8874	259.581	44.2402	-0.561916	0.518338
63.2002	48.4918	118.299	61.3042	-0.559843	0.517019
36.886	89.572	119.276	70.2097	-0.558772	0.515317
90.8934	57.9144	30.451	45.9638	-0.558225	0.514091
69.5777	41.0227	87.676	66.0155	-0.558224	0.513807
26.1994	32.4619	47.8598	39.414	-0.557849	0.512925
51.1347	27.6932	29.9914	245.159	-0.556149	0.51212
23.7288	94.6854	33.6685	27.8656	-0.555188	0.513178
74.0017	67.0497	75.4381	38.8394	-0.553592	0.515424
66.1304	87.9058	130.882	42.7463	-0.553299	0.518661
42.6889	86.2396	220.396	309.796	-0.553089	0.521039
80.6665	107.268	27.9805	65.0962	-0.55269	0.522175
151.393	88.5378	40.9078	24.3034	-0.551288	0.521839
122.494	176.041	224.993	60.0402	-0.549947	0.521393
22.5223	215.226	52.5136	28.1528	-0.548848	0.521402
112.152	189.888	229.647	58.4315	-0.549291	0.520614
28.6125	64.4068	119.391	66.8199	-0.549763	0.52021
44.5274	47.9747	123.528	45.9063	-0.550545	0.519067
181.155	36.1965	28.7848	328.699	-0.550508	0.51799
48.4344	69.865	93.5938	341.109	-0.550747	0.516074
130.652	80.2643	24.8205	199.138	-0.549686	0.513928
74.4614	53.8351	86.6418	58.1442	-0.54804	0.512454
167.596	73.5421	39.9311	187.59	-0.546563	0.51251
26.4292	114.565	44.4125	172.422	-0.545958	0.513038
149.785	19.8219	31.2554	56.8228	-0.54625	0.514183
91.5829	154.898	58.8337	26.027	-0.546329	0.516153
56.3057	39.0692	39.1841	98.5924	-0.546438	0.518355
99.052	135.708	33.7259	58.0868	-0.546281	0.521496
41.31	65.9006	117.15	218.788	-0.545182	0.525005
95.9494	57.742	281.758	98.8796	-0.545396	0.528798
49.8707	32.2896	135.191	83.8265	-0.545129	0.532337
78.8279	36.254	31.8299	69.4628	-0.545819	0.534779
145.878	89.0549	142.833	53.8926	-0.546618	0.536309
126.458	89.1698	33.7259	84.9756	-0.546558	0.537523
92.5596	34.1281	139.098	104.855	-0.546278	0.539029
117.495	74.2315	72.5654	273.37	-0.547428	0.538829
59.5231	193.048	108.532	255.789	-0.547668	0.537198
32.979	39.1267	50.2729	78.6556	-0.548085	0.535055
63.2577	91.7552	132.433	69.865	-0.5474	0.532118
119.506	91.0083	45.102	69.3479	-0.548555	0.529251
32.5768	95.5473	210.572	29.5317	-0.54917	0.526959
90.2614	56.7078	30.9107	168.4	-0.549609	0.524866
228.325	122.666	96.0643	209.537	-0.54939	0.522858
54.2373	47.4002	74.9785	23.1543	-0.548761	0.521718
46.0213	58.6038	71.0141	91.6978	-0.54789	0.520529
67.5668	37.6903	148.923	222.292	-0.546796	0.519467
51.0773	99.4542	26.6016	40.9652	-0.546443	0.519527
224.706	162.884	122.436	40.2183	-0.545455	0.520294
63.4875	126.918	74.0017	37.3456	-0.544964	0.521674
40.3332	30.8532	63.2002	336.283	-0.544036	0.521758
100.661	93.4214	110.715	38.667	-0.542538	0.520748
37.6903	171.847	93.8236	26.1994	-0.541939	0.52008
47.3427	46.5958	104.051	50.8475	-0.541418	0.518685
64.0046	53.2031	79.1727	38.2074	-0.541042	0.517065
33.611	106.923	72.5654	104.855	-0.541383	0.515755
48.894	43.7805	145.705	110.256	-0.541614	0.514596
48.7216	111.635	165.297	77.2192	-0.541032	0.513935
73.8294	29.819	60.902	61.1319	-0.54091	0.513975
233.668	70.6119	43.7231	127.377	-0.54018	0.514198
46.998	175.122	183.453	33.8983	-0.539774	0.514037
45.2169	31.6001	207.986	229.704	-0.538892	0.51274
57.5697	104.51	188.739	108.245	-0.537281	0.511331
50.6751	27.7506	218.96	47.1129	-0.53545	0.509364
46.5958	43.8954	27.8081	91.5254	-0.535424	0.506722
102.557	98.42	98.42	192.071	-0.53678	0.503921
41.2525	155.128	73.657	129.101	-0.538259	0.50316
140.247	76.8745	98.5924	60.4424	-0.539672	0.502618
35.1623	90.0891	170.353	188.796	-0.541314	0.502422
49.4111	147.659	36.771	190.865	-0.543996	0.502074
41.4823	67.5093	79.2876	78.081	-0.547534	0.501341
84.1138	34.6452	29.4168	80.7239	-0.551162	0.50048
97.3284	90.0316	50.3304	41.8845	-0.55291	0.499218
22.867	227.636	50.9624	79.0003	-0.554291	0.496676
38.4372	51.3071	122.608	24.5332	-0.554692	0.495786
24.9354	80.1494	58.4315	77.6214	-0.556659	0.496513
101.925	149.957	274.691	156.794	-0.559467	0.496617
163.689	32.5194	70.9566	43.9529	-0.562098	0.498242
44.2976	44.8147	229.532	119.334	-0.564847	0.501254
51.7093	77.0468	81.5858	35.4496	-0.568578	0.504841
64.8664	60.0402	235.564	73.2548	-0.573888	0.50749
103.361	53.0882	42.6889	100.833	-0.579581	0.509364
71.8759	140.649	223.844	130.997	-0.58378	0.51188
33.5536	34.7601	254.525	272.508	-0.588144	0.513858
61.3042	68.1413	26.8888	267.452	-0.592652	0.516788
66.4752	110.83	303.936	276.702	-0.596016	0.518251
79.0577	30.6808	134.272	160.241	-0.599145	0.519869
42.574	319.678	53.6627	74.2315	-0.600893	0.521039
91.2956	62.3384	143.924	148.75	-0.602099	0.520809
47.6874	40.5056	213.1	119.793	-0.602516	0.521758
172.594	62.6257	55.7311	63.8897	-0.604168	0.523263
200.919	71.4737	57.11	45.7914	-0.604891	0.52554
34.4729	36.7136	116.403	79.4025	-0.604321	0.52733
222.005	78.5406	136.11	66.7624	-0.603249	0.530275
79.4025	249.296	37.4605	29.9339	-0.603005	0.534206
26.0845	28.8997	147.889	40.1034	-0.604763	0.53671
43.9529	78.8854	38.15	88.4803	-0.606389	0.53852
93.9385	116.059	128.296	294.053	-0.608045	0.540616
165.527	56.4206	249.928	316.059	-0.610521	0.543825
265.613	64.0046	110.428	58.1442	-0.61256	0.547116
42.574	54.6395	151.91	46.5384	-0.615005	0.550357
73.1974	132.433	73.4846	160.356	-0.615511	0.554328
109.394	88.7101	86.6418	204.539	-0.61826	0.557891
69.0032	93.2491	82.505	114.91	-0.62136	0.560484
93.4214	58.0868	274.117	61.7639	-0.62497	0.562442
52.1689	181.04	81.0112	30.5659	-0.628718	0.565421
23.7863	35.5645	181.729	132.491	-0.632394	0.567659
223.039	49.0664	93.4789	65.4984	-0.634923	0.57056
249.698	79.2301	54.4671	44.4125	-0.6362	0.573761
331.801	50.9624	98.5924	69.2904	-0.637854	0.577291
49.8707	56.7653	43.4932	96.3516	-0.639513	0.580062
33.5536	192.818	48.7791	180.58	-0.64068	0.581253
46.4234	78.0236	60.2126	226.372	-0.64303	0.582731
50.6176	306.349	115.886	60.6148	-0.645744	0.584053
174.95	30.3936	133.238	99.3393	-0.647925	0.584404
137.259	318.874	45.2743	39.9885	-0.650329	0.585961
122.264	74.6337	68.601	48.8365	-0.654915	0.585486
70.9566	178.34	104.855	60.902	-0.659741	0.585812
99.9713	52.7435	171.33	46.8256	-0.663512	0.586497
121.23	113.128	94.2833	110.658	-0.668737	0.5865
80.6665	96.2367	85.4927	43.3783	-0.672268	0.587097
32.7492	70.497	26.9463	34.5303	-0.676099	0.587167
30.3361	70.7268	28.8423	148.406	-0.679123	0.58539
121.344	87.5036	240.506	151.681	-0.683406	0.584659
109.394	52.7435	46.4809	113.014	-0.687854	0.586087
106.349	60.3849	195.231	269.061	-0.691182	0.587216
168.572	68.3712	145.246	34.3579	-0.69356	0.588419
27.0037	220.167	214.019	222.752	-0.694002	0.588553
33.8409	77.7363	146.739	55.4438	-0.694759	0.588474
47.2853	83.0796	195.461	29.4743	-0.695298	0.588001
83.5967	85.665	138.523	164.321	-0.695015	0.588922
97.4433	72.9101	123.93	53.1456	-0.694297	0.590112
70.6119	141.683	85.2629	83.0221	-0.69457	0.589028
27.5208	62.2235	145.418	74.5188	-0.695689	0.58928
44.4125	228.038	58.4315	68.4286	-0.69697	0.587751
100.488	88.7101	52.3413	141.109	-0.697715	0.587453
22.4074	69.3479	38.8969	112.956	-0.696838	0.585925
33.8409	42.9762	36.4263	91.2381	-0.696921	0.584176
63.0853	30.2212	82.5625	40.2758	-0.697678	0.582772
60.4424	72.6803	34.9899	92.8469	-0.698959	0.580198
45.2169	66.3028	120.655	41.4249	-0.699612	0.577309
111.175	63.9471	22.0052	53.2031	-0.70053	0.575864
127.952	186.67	40.2758	32.2321	-0.70124	0.574166
60.3849	45.2743	103.361	190.807	-0.701813	0.572583
75.0359	105.602	232.404	293.364	-0.702937	0.569797
109.394	105.257	27.4634	224.303	-0.704718	0.567294
69.8075	209.767	202.873	190.865	-0.706054	0.56518
31.2554	224.935	21.7754	32.5194	-0.707336	0.561818
26.2568	69.8075	84.1138	168.113	-0.708692	0.558646
55.4438	151.106	38.0925	134.157	-0.708847	0.55486
118.702	40.4481	97.0411	51.0198	-0.708758	0.552206
56.3631	159.609	110.026	36.5987	-0.710932	0.548482
116.059	108.819	29.819	66.3602	-0.713223	0.54578
74.3465	21.8903	46.7107	107.67	-0.715571	0.543021
63.7748	59.5231	133.755	43.6082	-0.717243	0.54054
51.7667	105.487	28.3252	127.09	-0.719852	0.54019
214.134	165.814	78.0236	41.7696	-0.722679	0.540971
197.415	49.4685	70.9566	104.108	-0.725277	0.542152
36.254	95.0876	44.4125	45.1594	-0.726866	0.542839
28.3252	74.2315	60.0977	67.9115	-0.730167	0.542656
60.2126	39.2416	59.7529	282.677	-0.732037	0.542163
176.444	90.7785	160.873	277.564	-0.733572	0.541062
56.7078	74.9785	119.276	130.48	-0.735379	0.540098
30.7383	48.4918	76.8745	64.2919	-0.737457	0.53927
104.797	102.269	152.427	27.6932	-0.739999	0.537005
42.3442	47.1704	48.4344	110.658	-0.741852	0.535588
134.789	73.9443	69.9799	141.051	-0.744191	0.53528
197.644	74.4614	47.1704	34.7027	-0.746385	0.535618
120.138	210.974	38.7245	79.1727	-0.749908	0.536055
34.9899	56.8802	41.5972	104.74	-0.753422	0.537617
158.92	144.671	42.1143	33.611	-0.75559	0.53832
200.517	121.172	33.4961	54.4671	-0.757238	0.539401
75.8977	51.4795	43.1485	63.0279	-0.75729	0.540549
37.403	167.136	158.977	81.873	-0.756461	0.541426
44.5849	247.113	120.425	126.056	-0.756123	0.542874
38.9543	57.0526	32.1747	29.4168	-0.756444	0.545158
81.241	30.451	70.3821	34.1856	-0.756245	0.548182
20.0517	78.3108	316.978	190.635	-0.755783	0.551288
174.605	47.63	164.206	125.079	-0.755503	0.553387
101.178	227.521	47.3427	52.1115	-0.75492	0.554673
101.695	194.255	83.137	142.89	-0.754492	0.55709
103.763	304.855	25.0503	54.9267	-0.753934	0.558834
61.534	191.784	36.254	44.1827	-0.753202	0.559543
33.3238	26.7739	145.648	39.7587	-0.752743	0.559173
165.872	86.5843	47.5725	39.7012	-0.751963	0.558545
56.0758	106.693	88.3654	48.5493	-0.752504	0.557533
23.9586	50.5602	96.9836	110.026	-0.754106	0.55678
80.0919	54.4671	209.94	48.5493	-0.75641	0.557131
55.5013	28.6125	27.9805	28.2103	-0.757157	0.559077
44.8722	68.601	226.314	98.7647	-0.757276	0.561112
223.729	55.214	25.8546	68.7159	-0.757754	0.563733
146.51	66.4177	330.939	181.844	-0.758597	0.564528
173.398	63.7748	34.5303	43.9529	-0.760486	0.565498
98.1327	33.3812	239.759	209.652	-0.761227	0.566611
53.0882	57.6846	50.3878	115.484	-0.76228	0.568259
43.206	104.683	49.9282	151.91	-0.762482	0.56851
64.8664	50.6176	20.8561	85.4352	-0.762173	0.568271
43.6656	90.7785	67.6817	81.7581	-0.760961	0.566873
29.8765	32.4045	42.1143	40.678	-0.759797	0.567784
22.4648	86.8716	90.7211	53.6053	-0.759515	0.568636
39.5863	45.5042	161.046	80.5516	-0.760139	0.56879
51.9966	26.2568	152.083	52.9733	-0.759853	0.568591
44.1253	149.382	212.295	34.6452	-0.759371	0.567556
40.5056	424.246	124.275	88.4229	-0.759023	0.565672
44.8722	272.68	69.6926	45.1594	-0.758193	0.5647
49.4111	74.5763	99.052	159.035	-0.758533	0.5636
59.2359	52.2264	218.903	36.1965	-0.758741	0.561196
159.839	123.987	85.0905	118.472	-0.759435	0.559466
181.672	302.384	91.0658	31.715	-0.761196	0.557471
89.1698	59.5231	74.6912	46.998	-0.760964	0.55463
19.075	94.8578	63.0279	99.3393	-0.759618	0.55258
86.0672	43.6082	133.352	75.3806	-0.75899	0.551927
31.8299	269.922	119.448	228.095	-0.758041	0.551357
56.5929	42.8612	48.4918	179.144	-0.755886	0.552947
98.4774	63.2577	57.4548	79.4599	-0.754982	0.554587
138.064	146.51	114.737	72.7952	-0.754754	0.556497
126.286	385.751	103.936	62.3384	-0.75518	0.558917
37.403	203.39	126.458	29.9914	-0.755124	0.562177
330.595	215.283	87.676	50.4453	-0.755186	0.564922
40.4481	141.281	74.5188	40.1609	-0.754435	0.568211
98.1327	148.693	110.428	57.5122	-0.753296	0.57026
103.936	61.9362	125.366	126.745	-0.751643	0.572802
97.4433	37.2881	175.065	172.996	-0.750155	0.575149
89.3421	28.1528	142.315	219.477	-0.749547	0.575317
92.7894	93.5363	124.275	62.6257	-0.749199	0.57384
121.23	49.0664	122.551	56.0758	-0.749129	0.5726
75.3232	30.7957	177.478	77.6214	-0.74826	0.571492
45.2169	113.818	76.3574	119.908	-0.746635	0.569827
49.526	138.236	82.6774	135.421	-0.744209	0.56813
371.158	102.499	81.241	250.847	-0.74081	0.566513
44.3551	171.158	57.8569	148.176	-0.738264	0.566339
71.3014	36.4838	40.3907	39.414	-0.734459	0.566872
112.669	142.488	92.3298	92.7894	-0.729962	0.566274
103.821	39.0118	117.61	88.308	-0.727019	0.566179
31.5427	132.72	38.8394	33.9558	-0.724095	0.565568
106.464	60.6722	84.401	97.5582	-0.722307	0.565308
48.3769	107.728	34.0132	118.07	-0.720836	0.5653
29.6467	298.305	144.786	40.046	-0.717923	0.564021
51.422	191.382	59.5231	99.1669	-0.716228	0.561588
93.4214	22.235	41.5972	63.7173	-0.714898	0.559994
137.891	76.9319	145.82	66.9348	-0.713882	0.556204
135.248	130.652	141.626	93.7662	-0.712793	0.552685
20.1666	117.84	82.4476	67.4519	-0.711936	0.549135
142.66	99.6265	175.582	108.934	-0.711865	0.546859
37.3456	31.6001	41.942	65.7857	-0.712516	0.544376
124.619	118.989	93.1916	102.614	-0.713802	0.5421
83.3094	32.0598	34.5878	34.4154	-0.715316	0.539639
45.4467	81.1836	68.6584	111.979	-0.715827	0.537716
138.811	46.2511	70.6693	56.9377	-0.716479	0.536077
35.5645	181.557	67.337	28.4401	-0.71632	0.534009
33.5536	141.741	55.6737	69.7501	-0.715846	0.532584
22.8095	34.3005	27.8081	32.1172	-0.714217	0.531835
49.1813	38.0925	121.057	39.3565	-0.711359	0.530827
29.2445	59.2933	70.9566	78.081	-0.707631	0.53068
73.3697	33.6685	130.48	154.841	-0.702832	0.52939
107.268	97.2134	19.1899	48.4918	-0.698575	0.52812
100.316	115.656	91.5829	39.3565	-0.693474	0.528708
123.93	44.5274	85.8374	76.2425	-0.688616	0.528647
50.1005	52.4562	36.7136	32.6343	-0.684365	0.529013
88.8251	170.296	34.9325	56.7078	-0.679309	0.52937
69.7501	67.9115	45.0445	114.68	-0.674531	0.531299
36.5987	53.8351	36.4838	65.0962	-0.670541	0.53492
288.308	116.633	59.8679	31.6576	-0.664647	0.538333
53.8926	21.2583	37.2881	44.5849	-0.657469	0.542251
83.769	115.139	59.2359	30.7957	-0.651031	0.547307
220.626	73.7719	93.4214	57.4548	-0.644935	0.550955
35.3921	37.9776	102.844	85.665	-0.640202	0.55327
31.1405	43.5507	159.839	137.03	-0.635691	0.556879
28.2677	21.9477	27.291	113.186	-0.630716	0.558841
21.1433	48.4344	64.809	30.1063	-0.625494	0.560775
91.9276	38.8969	88.7676	45.5616	-0.620449	0.56251
104.912	45.5042	36.9434	87.9058	-0.616165	0.564214
38.782	32.5768	146.739	40.6205	-0.612253	0.566182
209.193	217.868	46.1936	96.7538	-0.609666	0.5675
176.444	29.7041	43.1485	100.718	-0.607755	0.569299
37.1732	98.6498	53.0882	193.048	-0.60654	0.569401
125.251	83.8265	182.649	28.3826	-0.60645	0.569562
38.8394	47.4576	126.745	97.2134	-0.606298	0.569793
98.6498	133.984	48.7216	126.113	-0.604567	0.571801
37.518	51.7667	92.6745	42.9762	-0.603405	0.573584
47.6874	88.8251	308.245	51.5944	-0.603348	0.575161
151.681	107.268	26.8888	50.3304	-0.602875	0.576615
187.015	36.5987	199.77	45.9063	-0.602072	0.577248
63.6024	27.2336	37.9776	114.392	-0.600978	0.576978
53.1456	168.974	78.5981	79.8047	-0.600139	0.577717
18.2706	80.9537	401.724	71.5886	-0.599399	0.577353
36.139	57.5697	154.841	300.029	-0.598466	0.577705
62.4533	76.7596	151.393	269.922	-0.596907	0.57917
80.5516	55.5013	84.2287	261.247	-0.595424	0.581478
91.8702	199.943	280.437	156.047	-0.593581	0.582046
175.984	95.0876	230.796	221.546	-0.591381	0.58105
61.2468	161.678	27.0612	227.463	-0.588509	0.580461
51.7667	99.7989	26.3143	95.0302	-0.58622	0.579467
32.8067	62.2235	190.405	119.793	-0.582662	0.5792
107.613	81.1836	101.063	45.1594	-0.57821	0.579265
59.0635	31.0256	162.769	49.1813	-0.575098	0.577927
63.3151	133.065	171.675	84.6309	-0.573686	0.577263
35.7943	143.809	90.836	248.607	-0.572788	0.577349
147.486	145.188	152.083	373.054	-0.571557	0.576838
33.3238	38.6096	42.5165	138.179	-0.570232	0.576556
49.8707	71.4163	52.8009	64.4642	-0.568796	0.576334
98.0178	44.1827	147.199	271.704	-0.568317	0.576006
35.2772	269.865	91.9851	54.4671	-0.569212	0.575348
116.001	29.9339	87.8483	65.0388	-0.569255	0.573817
111.807	244.872	108.302	76.3574	-0.569026	0.572657
184.257	110.026	38.8969	45.2743	-0.570041	0.571601
277.966	72.9675	48.6642	59.4082	-0.570394	0.573057
144.384	225.97	120.31	60.5573	-0.57079	0.574812
85.7799	160.701	91.5254	118.759	-0.571381	0.57668
45.9638	24.763	28.0954	378.914	-0.571435	0.578352
127.09	139.155	249.986	173.513	-0.572153	0.58098
147.486	83.5392	101.982	140.419	-0.5734	0.583612
38.3223	130.71	96.6389	138.523	-0.574382	0.586391
44.7573	136.053	93.7087	137.144	-0.574566	0.589283
50.2155	73.7144	128.124	212.468	-0.575875	0.591781
125.424	51.1922	167.653	157.656	-0.577427	0.593244
88.5378	33.4387	64.2919	53.95	-0.578236	0.595779
42.574	158.403	70.8992	37.7478	-0.578807	0.599292
113.014	149.44	50.8475	22.0626	-0.580777	0.60251
326.975	63.4875	29.5892	82.6774	-0.58139	0.605365
18.9026	49.8133	45.6191	177.995	-0.582291	0.608516
340.305	49.1238	47.2278	226.084	-0.582108	0.611531
229.704	93.4789	46.1362	55.1566	-0.581554	0.613896
183.051	94.9153	82.8498	75.2083	-0.5809	0.616318
42.8612	83.5392	78.8279	89.4571	-0.579895	0.61898
87.1589	60.6148	65.6133	73.657	-0.579097	0.620346
47.9173	54.1224	31.7725	180.006	-0.579626	0.621295
147.716	24.3034	43.2634	318.644	-0.578843	0.622299
72.9101	122.551	80.7814	55.0991	-0.577875	0.622729
45.8489	145.016	106.406	231.485	-0.577313	0.624476
50.4453	38.0925	21.4306	36.9434	-0.576419	0.626248
37.6329	50.9624	34.3005	103.304	-0.576927	0.627121
82.1028	102.787	70.9566	46.1362	-0.578357	0.628324
104.912	148.003	69.5203	44.1253	-0.578741	0.629296
413.444	169.721	96.6964	83.5967	-0.57971	0.62923
55.7311	62.5682	76.6446	115.944	-0.581027	0.62978
255.099	202.585	44.6423	70.4395	-0.581649	0.629386
140.477	64.1195	88.7676	128.584	-0.582278	0.628766
121.172	28.4401	53.0307	26.659	-0.583105	0.628842
98.2476	224.246	44.6998	24.5332	-0.584051	0.629146
36.886	191.439	71.1864	28.4401	-0.58611	0.630236
172.709	38.6096	95.7196	61.9362	-0.587422	0.631052
184.028	242.689	176.501	83.1945	-0.588564	0.631245
28.9572	174.72	35.6794	50.3304	-0.590242	0.632187
126.975	160.873	68.2562	81.5858	-0.591035	0.631708
106.579	63.7173	30.5085	22.8095	-0.591852	0.631987
52.1689	61.1319	136.512	61.3042	-0.592383	0.633152
80.8963	106.579	218.73	38.4372	-0.593277	0.634602
135.248	53.95	38.2074	83.9989	-0.593134	0.635498
108.245	320.712	32.9216	45.3318	-0.592873	0.636095
359.609	141.051	177.076	94.8003	-0.591616	0.636388
35.9667	133.525	144.958	54.8118	-0.589814	0.637025
184.717	124.792	46.8831	30.5085	-0.58837	0.637411
106.636	18.2706	296.811	42.9187	-0.586608	0.636499
129.848	45.102	30.0488	52.2838	-0.585868	0.636945
98.1902	104.855	86.1247	54.2947	-0.585366	0.637108
35.507	47.7449	36.4263	24.4757	-0.584963	0.636475
234.473	28.0954	257.455	36.3689	-0.583798	0.634627
58.4889	68.4861	280.092	25.7397	-0.583808	0.632894
35.3921	106.004	234.818	56.4206	-0.582901	0.631883
259.868	71.3014	100.718	49.2387	-0.582768	0.62961
61.8213	89.2272	58.5464	59.8104	-0.582444	0.627535
39.0118	63.9471	91.1807	61.1893	-0.582184	0.626437
263.258	31.2554	25.4525	37.1158	-0.580856	0.625762
65.2111	65.5559	68.8308	47.9173	-0.579428	0.625921
67.1072	211.433	309.566	99.3393	-0.578456	0.625772
165.642	67.1646	70.6119	39.2416	-0.577852	0.625162
63.8897	77.449	59.638	55.0417	-0.577508	0.623936
64.8664	27.8081	69.6926	132.778	-0.578542	0.624012
27.1761	140.534	55.9035	77.2766	-0.579286	0.623702
231.37	215.111	165.01	76.6446	-0.580095	0.623446
51.1347	94.2833	36.0241	74.2315	-0.580825	0.623334
61.0744	63.3726	103.016	31.4852	-0.581876	0.623116
89.8018	57.5122	148.118	83.1945	-0.582184	0.622689
87.1014	44.5274	170.583	139.558	-0.581526	0.621901
46.8256	109.566	156.162	106.981	-0.580143	0.622256
140.075	33.2663	184.602	72.393	-0.579325	0.624448
158.69	92.9043	65.6708	63.2577	-0.578495	0.626505
117.093	123.068	270.037	30.6234	-0.578975	0.628483
103.419	172.881	68.4286	238.839	-0.580482	0.630069
221.201	23.7863	55.0991	116.231	-0.581836	0.631
105.315	37.7478	41.0227	36.6561	-0.583335	0.630646
103.821	125.768	177.305	101.465	-0.585678	0.631356
59.7529	35.9667	44.1827	38.2074	-0.588035	0.631471
174.203	67.1072	213.444	137.259	-0.590551	0.630616
29.0721	30.9681	52.1689	108.475	-0.594711	0.63066
211.204	104.625	29.4168	263.602	-0.598121	0.630521
162.195	105.717	119.678	23.2117	-0.600386	0.630885
28.555	93.5938	91.9851	52.5136	-0.602112	0.630204
203.677	56.1907	41.0227	56.3057	-0.602751	0.629624
42.1143	32.8067	331.916	72.393	-0.60194	0.628425
42.8612	60.27	92.5596	79.6323	-0.60068	0.625365
46.0787	37.0009	41.6547	42.8038	-0.601472	0.622816
68.5435	118.931	218.845	111.117	-0.60268	0.619757
195.633	52.2264	59.1784	55.846	-0.603971	0.617547
104.108	184.43	219.994	82.7348	-0.605639	0.615076
114.335	237.173	29.1296	85.8949	-0.606987	0.614306
76.3574	151.508	159.15	229.934	-0.609284	0.614579
41.8845	47.4002	218.328	31.1405	-0.610336	0.615072
44.8722	63.8322	133.755	27.3485	-0.611437	0.614724
70.3246	83.2519	86.1821	30.3936	-0.612197	0.613226
18.3281	87.561	111.232	23.3841	-0.613765	0.612717
75.0359	27.8656	232.347	32.979	-0.616272	0.611793
50.5027	269.52	60.6148	57.2249	-0.618118	0.61126
48.0896	68.8308	180.753	45.4467	-0.619573	0.611202
90.3763	69.5203	192.473	48.894	-0.621128	0.610869
218.386	80.0345	213.157	83.6541	-0.622355	0.610431
131.456	43.7231	146.452	89.8018	-0.622818	0.611398
140.362	43.6656	67.2795	169.721	-0.623641	0.613403
106.176	15.4553	57.9144	81.6432	-0.623536	0.612304
121.287	43.0336	94.9727	61.3042	-0.624534	0.611906
70.7843	21.1433	108.245	87.1589	-0.625003	0.611467
97.3284	29.4743	108.589	109.107	-0.624017	0.610538
149.612	297.903	203.735	26.9463	-0.623529	0.609206
172.134	88.0781	203.792	87.5036	-0.623089	0.607097
118.644	35.6794	132.893	111.979	-0.623857	0.605532
137.719	52.054	73.1399	47.6874	-0.625524	0.603914
40.2183	88.94	39.2991	38.6096	-0.626764	0.60287
107.957	106.004	107.498	41.2525	-0.62804	0.601779
30.8532	46.3085	51.9391	218.328	-0.629147	0.600191
109.968	203.275	47.0554	81.1836	-0.630558	0.597689
43.3209	37.0009	176.846	45.2743	-0.632742	0.594511
24.0161	46.4809	23.5564	35.1623	-0.633602	0.592079
40.8503	23.9586	51.0773	141.913	-0.635285	0.589548
119.506	186.441	93.9385	57.3398	-0.637251	0.586707
160.356	36.8285	30.6808	117.093	-0.640633	0.583729
108.015	70.5544	80.1494	52.7435	-0.642071	0.580417
209.135	25.8546	106.291	37.5754	-0.641962	0.577494
185.981	49.7558	134.214	156.737	-0.643308	0.574555
22.5797	91.9276	101.12	257.455	-0.644561	0.572099
77.0468	30.1637	23.2117	32.4045	-0.647152	0.570235
82.2752	36.7136	205.228	186.211	-0.649276	0.568703
86.8141	70.7268	215.283	84.6309	-0.648928	0.566706
108.819	41.31	41.6547	26.7739	-0.648608	0.565411
132.433	69.1755	154.553	117.495	-0.648863	0.564527
35.6794	146.51	58.6038	32.347	-0.648806	0.563018
34.0132	35.3347	220.454	65.0962	-0.648049	0.560914
87.3887	54.1224	217.524	158.92	-0.648935	0.560633
36.5987	23.499	48.8365	93.3065	-0.649055	0.560143
122.781	39.3565	44.3551	35.0474	-0.648955	0.560143
54.2947	30.3361	131.744	55.2715	-0.648801	0.559803
39.0692	281.356	94.3982	69.8075	-0.647842	0.559936
27.0037	141.741	191.267	56.0758	-0.64551	0.560655
48.894	35.6794	53.8351	176.788	-0.643251	0.563567
65.3835	79.6897	282.218	48.3194	-0.640828	0.566339
74.8061	137.834	141.339	246.366	-0.637895	0.568487
78.4257	38.3223	39.9885	33.3238	-0.634742	0.568137
116.288	34.3579	175.812	61.9362	-0.632499	0.567005
27.6357	59.4082	69.8075	223.556	-0.630779	0.567131
97.0985	33.8983	309.911	26.9463	-0.630064	0.567995
28.7274	24.6481	202.011	200.517	-0.630232	0.569509
27.0037	38.035	94.8003	72.5654	-0.630011	0.570565
77.1617	37.1158	52.5711	41.0227	-0.630471	0.572716
34.9899	151.91	84.5734	36.771	-0.631005	0.575236
104.338	87.6185	162.137	99.9138	-0.630926	0.577803
77.2766	268.888	91.0083	131.456	-0.630464	0.579123
51.1347	71.3588	45.6765	29.8765	-0.630411	0.580068
33.7259	193.105	116.403	215.283	-0.630533	0.580386
46.3085	64.7515	39.2416	78.8854	-0.630458	0.581442
29.9339	194.772	46.3085	219.477	-0.630278	0.583662
27.9805	120.483	118.012	50.79	-0.630469	0.586587
38.0925	131.284	240.333	160.414	-0.629422	0.589041
19.5921	47.1704	354.496	272.163	-0.627443	0.591716
30.1063	30.8532	288.308	73.7719	-0.626867	0.593143
92.9618	54.9267	38.3223	81.0687	-0.625739	0.594076
41.4249	175.065	33.0939	287.619	-0.625212	0.594549
50.0431	32.1747	251.767	306.579	-0.624216	0.595039
29.0147	198.391	66.9348	116.863	-0.623727	0.597638
135.593	271.876	69.233	229.302	-0.622415	0.601144
39.7587	39.8161	48.894	50.5602	-0.621285	0.604474
76.4148	48.9515	37.6329	57.4548	-0.61979	0.606124
59.1784	62.166	104.797	180.868	-0.617818	0.608963
65.7857	52.4562	31.6576	32.6343	-0.616148	0.61267
71.1864	270.784	76.6446	245.677	-0.614875	0.616094
57.742	224.188	18.2132	57.5697	-0.613523	0.61837
37.5754	230.911	122.551	133.697	-0.612609	0.621691
56.9377	208.733	79.977	112.611	-0.613482	0.624083
75.0934	133.008	316.576	34.1856	-0.613652	0.625241
136.225	233.554	46.0787	159.379	-0.614529	0.626016
118.931	66.1879	56.478	79.5174	-0.615422	0.627546
57.6846	121.402	91.0083	58.9486	-0.615193	0.628391
63.3151	87.9632	81.7581	166.561	-0.614251	0.629114
64.2919	68.4861	128.067	99.6265	-0.614429	0.629713
92.2723	54.2947	119.851	244.125	-0.613821	0.630584
50.0431	136.34	38.2074	28.3252	-0.613387	0.632166
96.1793	43.1485	142.545	57.6846	-0.612453	0.634193
37.2307	160.816	109.681	26.4866	-0.611945	0.636436
90.7785	101.81	68.4286	29.819	-0.612349	0.639732
110.715	32.6918	87.2738	82.5625	-0.611567	0.644221
41.5972	116.806	104.74	369.262	-0.610686	0.649278
119.793	58.6038	326.745	51.9966	-0.609448	0.653885
123.7	35.0474	98.0178	245.447	-0.60869	0.659162
44.1827	56.2482	91.1232	129.446	-0.608704	0.66304
41.4249	97.2134	39.3565	40.1034	-0.607412	0.667637
104.683	80.7814	68.0264	164.033	-0.605657	0.67058
39.0118	114.622	49.2387	55.0417	-0.605147	0.674338
127.147	42.6889	39.5863	130.824	-0.60384	0.678396
61.8213	37.403	48.0896	78.1959	-0.60274	0.682786
78.5406	54.4671	87.7909	310.198	-0.602195	0.686577
256.995	62.3384	68.8308	48.3769	-0.6025	0.690306
34.0132	112.611	144.269	142.89	-0.603646	0.695667
144.097	48.6067	22.9819	230.796	-0.605133	0.700898
195.231	28.3252	155.243	144.211	-0.606415	0.704982
164.665	47.8598	130.824	43.4932	-0.607333	0.707358
128.411	50.5027	32.0023	94.2833	-0.609833	0.708648
171.388	32.6918	50.9049	223.212	-0.611542	0.71084
56.5355	137.949	101.523	49.6984	-0.615008	0.711504
97.2709	35.2198	47.5151	128.411	-0.618354	0.710193
28.0954	158.633	51.8816	73.8294	-0.620179	0.709727
30.6234	101.235	90.6636	64.8664	-0.621791	0.708478
71.6461	116.346	50.9624	137.891	-0.622157	0.706707
69.9224	91.8702	236.196	154.323	-0.622573	0.70519
79.8047	71.4163	45.3893	56.3631	-0.622959	0.703218
79.4025	33.4961	55.1566	68.4861	-0.622764	0.700806
85.3778	63.6024	66.4177	116.576	-0.623099	0.6987
330.078	84.0563	36.9434	95.4323	-0.623672	0.697029
327.492	94.2833	57.2249	27.8081	-0.623008	0.695243
171.043	126.86	184.372	49.526	-0.621529	0.694889
122.723	144.326	84.5159	46.0213	-0.619928	0.693426
120.885	39.0118	51.0198	146.165	-0.619403	0.692487
48.3769	165.01	101.12	23.3266	-0.617837	0.692317
76.0126	72.3355	100.373	40.4481	-0.616664	0.691873
151.91	98.2476	326.975	96.3516	-0.615244	0.691071
147.946	54.5246	58.4315	124.332	-0.614133	0.688786
103.476	131.629	148.406	92.9618	-0.613539	0.688354
46.0213	156.564	66.4752	140.017	-0.613274	0.688462
120.31	80.6665	49.6984	36.3689	-0.613664	0.689542
33.7259	84.5734	39.9311	89.9167	-0.613975	0.689936
69.6926	174.548	120.253	41.1951	-0.613643	0.688326
121.115	58.8911	81.8156	24.4757	-0.614129	0.687155
45.1594	45.1594	109.853	219.822	-0.613643	0.686151
77.7937	28.4976	158.805	132.893	-0.612062	0.685226
113.933	54.6395	29.9914	81.0112	-0.611052	0.684325
51.1347	54.6395	70.3246	180.178	-0.60939	0.684156
206.435	38.5521	70.497	402.528	-0.607253	0.684056
27.5783	116.863	38.8394	152.14	-0.604249	0.684102
340.649	249.871	71.6461	53.5478	-0.601825	0.681696
43.5507	24.0735	113.186	38.035	-0.599611	0.680042
64.4642	93.8236	49.3536	46.2511	-0.596729	0.679379
118.529	59.1209	30.9681	52.2838	-0.5942	0.67743
34.5878	64.6366	101.005	125.539	-0.592904	0.676424
146.05	39.5863	164.665	201.666	-0.59177	0.676007
133.352	67.7392	228.785	157.254	-0.591341	0.676309
24.6481	64.7515	63.7748	121.976	-0.589662	0.676862
57.4548	109.107	61.534	40.8503	-0.588772	0.67717
49.526	35.7369	44.2402	151.106	-0.589211	0.677375
24.8205	83.0221	58.7762	180.178	-0.589756	0.677081
34.0707	41.5398	147.257	192.071	-0.591234	0.677009
71.5312	306.406	161.62	199.713	-0.592781	0.67597
57.7995	25.9121	118.644	204.309	-0.595292	0.674316
63.2577	300.086	222.12	40.3332	-0.596305	0.672203
146.567	240.678	77.6214	83.1945	-0.597609	0.668844
62.0511	61.7639	68.3712	51.3646	-0.598506	0.66584
175.984	171.158	36.3689	103.648	-0.600597	0.663541
44.8722	107.038	44.9871	52.7435	-0.603085	0.662857
89.7443	54.9842	291.296	224.935	-0.605842	0.661491
32.4619	83.6541	135.593	267.912	-0.608411	0.660246
122.666	65.4984	81.4134	97.6731	-0.610735	0.658502
61.9362	86.4694	271.416	33.0939	-0.613078	0.65827
72.4504	151.508	360.873	101.35	-0.616196	0.656935
78.8854	191.784	41.8845	55.9609	-0.617884	0.656348
87.7334	73.5421	48.4918	132.261	-0.621149	0.656249
69.3479	95.7196	73.2548	172.594	-0.624639	0.655913
148.865	107.383	244.298	49.8707	-0.627993	0.65566
23.7288	32.979	249.296	225.452	-0.631897	0.655773
55.0417	239.357	74.4039	26.3143	-0.636191	0.656589
53.3755	79.0003	81.7007	178.972	-0.640207	0.656127
66.9922	104.797	111.979	80.4367	-0.644635	0.656448
47.4002	61.3617	91.0083	108.992	-0.64961	0.656848
36.139	201.666	41.4823	25.0503	-0.654086	0.655835
130.767	155.875	66.0155	54.5246	-0.658291	0.656276
44.4125	132.778	110.945	97.9604	-0.660938	0.655515
53.2031	73.7719	74.8061	146.222	-0.663531	0.656075
47.0554	48.3769	27.5208	132.146	-0.665063	0.656702
24.8779	118.357	353.404	70.5544	-0.666994	0.658223
70.8417	145.246	291.87	70.7268	-0.667953	0.658833
41.0227	61.2468	120.942	48.4344	-0.669349	0.659511
64.4068	149.038	94.9727	126.171	-0.670561	0.661252
120.425	212.812	84.7458	212.927	-0.671994	0.663887
26.027	264.062	134.099	49.2387	-0.673701	0.666227
224.303	338.121	75.0934	46.1936	-0.673454	0.667206
44.47	210.284	175.582	57.9144	-0.674298	0.666866
54.2947	50.4453	88.7676	238.322	-0.675537	0.66792
69.865	28.555	148.291	38.2074	-0.676377	0.667652
24.8205	52.5711	71.9334	261.534	-0.677089	0.666977
38.2074	119.104	379.374	228.842	-0.677437	0.664774
80.2643	69.3479	292.675	59.2933	-0.678425	0.662844
62.6831	200.057	271.761	160.816	-0.679284	0.662118
83.769	260.327	356.737	110.026	-0.6801	0.660879
67.3944	47.4576	202.7	142.89	-0.6822	0.660876
117.955	121.804	37.518	203.16	-0.68349	0.660097
80.7814	269.176	50.2729	39.9885	-0.684489	0.658319
85.0905	169.147	78.4257	45.7914	-0.684964	0.657043
165.01	49.8707	27.291	80.0345	-0.686458	0.656786
19.1899	45.102	34.6452	76.3574	-0.688374	0.656585
77.0468	63.6024	64.0621	257.053	-0.690492	0.65696
57.1675	99.8564	93.364	165.412	-0.691977	0.657712
94.1109	76.7021	31.1979	89.6294	-0.692101	0.656719
173.858	50.5602	38.035	73.5995	-0.693001	0.656662
59.8679	106.808	34.875	62.4533	-0.694346	0.656697
56.7653	163.401	91.1807	135.938	-0.695586	0.65549
32.979	65.1537	199.368	228.268	-0.697195	0.653271
51.4795	42.574	262.281	25.5674	-0.698387	0.650228
30.1063	64.6941	38.3798	130.135	-0.69938	0.647717
65.9006	113.014	70.6119	41.31	-0.698656	0.645756
43.2634	91.4105	67.9115	81.241	-0.697391	0.644012
36.3689	57.2824	148.808	60.7297	-0.696404	0.641391
26.8888	64.0621	111.979	44.2976	-0.696046	0.639543
39.9885	38.8394	30.8532	26.659	-0.694522	0.637063
45.102	77.5639	85.6076	41.7696	-0.693542	0.634548
57.8569	31.8874	162.482	107.9	-0.693092	0.631995
55.9609	116.403	46.7107	90.3189	-0.692124	0.628352
25.7972	78.0236	59.006	108.992	-0.691531	0.625767
50.7325	31.7725	32.0598	69.6926	-0.68998	0.622404
55.7886	37.4605	30.9681	79.6897	-0.68901	0.618521
31.1979	112.726	70.4395	19.5346	-0.689046	0.616165
155.3	132.72	115.656	45.3893	-0.689106	0.614542
61.3042	49.6984	82.6774	172.537	-0.688736	0.611859
41.1376	218.845	48.6067	24.4757	-0.689031	0.61024
82.9072	59.9253	189.371	27.2336	-0.689348	0.608421
21.3157	43.6656	73.2548	122.264	-0.688986	0.606183
154.438	58.5464	32.1747	167.366	-0.689255	0.60389
28.7848	37.7478	103.591	37.8627	-0.690091	0.601569
43.3209	41.9994	98.9945	143.694	-0.691928	0.599621
33.8983	49.2962	187.245	34.7027	-0.693813	0.597514
93.5363	35.507	104.51	35.1049	-0.694509	0.595506
180.35	50.9624	49.2962	138.811	-0.695204	0.59307
60.4999	141.741	192.416	59.2933	-0.696328	0.592127
21.7179	90.6061	149.153	125.826	-0.697831	0.591224
75.7828	81.7007	93.996	72.0483	-0.699463	0.589352
44.9296	200.977	68.2562	127.435	-0.700894	0.585788
86.297	44.8722	139.443	100.086	-0.704563	0.581568
64.5791	38.667	75.7828	36.886	-0.708027	0.577142
46.1936	33.8409	49.0089	88.193	-0.709591	0.572186
36.4838	15.2255	55.3289	158.977	-0.709383	0.567959
222.407	47.5725	36.4838	39.2416	-0.709739	0.564773
100.603	64.4642	37.7478	78.4832	-0.710156	0.561478
52.1689	52.5711	100.488	109.968	-0.711604	0.557298
178.052	81.5858	114.622	69.4053	-0.714225	0.554139
58.7762	61.9362	88.4229	85.1479	-0.716161	0.551342
153.749	24.9354	56.7078	88.4229	-0.718481	0.548751
79.977	27.5208	86.9865	77.7363	-0.721114	0.5458
163.574	74.289	31.715	35.6219	-0.72181	0.543578
38.3223	149.382	76.2425	39.6438	-0.723166	0.54094
41.1376	96.9262	78.4832	66.2453	-0.723576	0.539167
75.3232	140.19	24.7055	85.3203	-0.724676	0.536946
28.2677	63.0853	41.4249	46.6533	-0.725827	0.533477
67.1646	38.5521	102.729	66.1879	-0.725623	0.529924
146.51	89.1698	121.747	269.922	-0.724819	0.526412
26.4866	297.845	140.477	169.951	-0.723785	0.524643
55.214	44.2402	189.716	44.4125	-0.722803	0.522325
77.8512	65.9581	47.4002	41.8271	-0.721072	0.519342
26.8314	144.039	135.134	39.3565	-0.719311	0.517558
29.819	54.5246	88.2505	30.7957	-0.717652	0.517173
27.3485	187.073	287.963	244.815	-0.716119	0.516972
143.465	43.0336	160.069	80.2643	-0.714088	0.515586
23.4415	84.0563	137.777	63.2002	-0.711281	0.513651
47.1704	39.0692	150.819	37.5754	-0.709334	0.512453
125.309	69.9799	110.485	130.078	-0.708061	0.512174
51.3071	49.526	93.4214	41.5972	-0.70918	0.513033
39.8736	40.1034	118.587	128.871	-0.709751	0.513504
40.1034	42.574	42.4591	155.99	-0.709858	0.512624
153.347	81.0112	34.3005	116.174	-0.708782	0.511062
32.6918	88.94	22.4074	158.288	-0.706169	0.509565
182.074	68.3137	82.4476	162.425	-0.703693	0.506574
96.2367	41.0227	160.069	49.5835	-0.702638	0.504222
96.5814	77.7363	142.258	213.215	-0.700785	0.50325
30.7957	61.0169	352.025	51.9391	-0.699594	0.503562
24.9928	28.4976	64.8664	166.274	-0.697239	0.505286
29.7616	54.4097	43.3783	51.9966	-0.693465	0.505223
40.4481	94.8003	30.1063	21.5455	-0.690304	0.505116
65.4984	52.9733	177.535	40.1609	-0.688211	0.505576
32.1172	30.5659	57.6271	186.785	-0.686432	0.505486
59.9828	34.1281	51.422	257.34	-0.685211	0.504744
41.5398	37.7478	68.5435	249.469	-0.684817	0.504169
48.2045	37.518	138.868	231.255	-0.684974	0.504218
102.442	144.556	111.577	136.685	-0.685376	0.503965
42.9187	22.0052	103.361	79.5748	-0.685726	0.504716
246.079	48.5493	179.891	213.617	-0.684695	0.504595
68.1413	37.6903	116.346	102.442	-0.683012	0.505783
101.752	106.636	271.301	151.336	-0.682397	0.50898
73.0824	116.863	56.2482	24.0161	-0.682064	0.511158
113.186	174.088	107.957	178.569	-0.682228	0.513473
109.566	58.8337	66.073	99.1095	-0.683003	0.513507
166.274	99.3967	64.3493	102.901	-0.68376	0.513185
56.478	69.865	17.8684	48.0322	-0.684274	0.512971
18.0408	62.166	116.806	193.623	-0.684609	0.512414
73.4272	50.0431	42.8612	27.0612	-0.685612	0.511794
74.6912	171.962	50.8475	100.431	-0.686553	0.511405
44.8722	52.5711	99.9138	150.187	-0.687123	0.509817
152.427	192.646	98.8222	131.744	-0.686342	0.509058
210.629	284.861	169.606	48.5493	-0.684077	0.508745
21.6604	78.7705	153.749	86.8141	-0.681852	0.508407
166.274	134.387	100.431	54.4671	-0.679659	0.508572
118.816	74.9785	260.959	136.168	-0.678376	0.510199
189.658	92.5596	128.411	114.335	-0.67698	0.511938
104.223	39.3565	47.9747	141.051	-0.675179	0.512384
56.3057	37.2881	102.787	126.573	-0.67313	0.512921
78.5406	79.5748	34.0132	19.9368	-0.671489	0.513315
142.315	93.5938	74.921	105.659	-0.671093	0.514794
95.4323	69.9799	56.5355	34.1281	-0.671399	0.518272
59.7529	94.2833	94.1109	85.1479	-0.67157	0.521606
77.9086	57.9718	39.1267	74.4614	-0.672245	0.524036
32.5768	101.81	52.9733	167.481	-0.673619	0.526521
154.266	119.736	42.4016	31.5427	-0.674854	0.529356
59.006	75.0934	22.8095	53.3755	-0.674623	0.532094
59.9253	63.1428	72.393	53.6053	-0.673656	0.535003
18.5004	135.363	106.751	97.9029	-0.673355	0.536511
26.0845	51.7667	50.5027	24.0161	-0.673925	0.536688
163.746	28.9572	40.8503	174.605	-0.674998	0.537357
91.6978	106.406	147.371	139.902	-0.677336	0.538658
80.4367	42.2292	108.245	130.48	-0.678925	0.539856
76.2425	28.7848	49.1813	73.657	-0.679242	0.540363
61.2468	54.9842	165.7	67.5668	-0.679236	0.54082
189.256	36.8285	34.0707	130.595	-0.679935	0.541702
61.0744	141.683	66.7624	120.77	-0.680968	0.543799
143.982	40.3907	35.1049	117.15	-0.681376	0.546358
193.852	173.111	163.861	48.8365	-0.682335	0.548368
71.8759	146.797	32.2896	77.3916	-0.682799	0.548699
201.724	122.494	161.678	142.028	-0.681067	0.548571
145.935	115.197	214.536	79.0003	-0.6797	0.549535
42.7463	75.7828	56.7078	63.545	-0.677903	0.548009
70.8992	29.3019	74.921	35.7943	-0.67731	0.546972
32.4045	80.0919	184.372	52.1115	-0.677601	0.546575
38.4372	74.6912	117.495	60.7871	-0.677953	0.543845
122.149	111.232	160.931	59.638	-0.680011	0.542419
190.807	30.2787	140.247	181.385	-0.682225	0.541965
344.958	210.055	143.005	92.5596	-0.683018	0.540551
287.389	57.9718	63.4875	339.098	-0.683929	0.539875
194.025	46.366	53.5478	231.255	-0.684972	0.540659
202.815	113.933	293.709	33.8983	-0.686503	0.541977
85.8374	204.194	68.6584	149.67	-0.687741	0.543439
168.457	29.819	32.7492	23.9012	-0.690002	0.543576
50.7325	195.461	128.584	64.2919	-0.693323	0.544392
43.838	94.4556	174.777	39.8736	-0.695087	0.545598
47.4576	111.807	69.5777	43.9529	-0.696927	0.546246
30.9681	136.053	80.609	29.7041	-0.698116	0.5453
37.4605	127.607	72.6803	95.7196	-0.69877	0.543712
45.734	57.4548	136.283	29.2445	-0.698471	0.542285
216.26	91.9851	32.4619	67.6242	-0.697788	0.540579
301.81	49.0089	31.5427	116.863	-0.696002	0.539993
168.515	214.938	44.9296	41.9994	-0.694796	0.540052
135.536	128.699	69.6352	102.499	-0.6933	0.540205
116.288	88.0207	42.4016	56.4206	-0.692746	0.540018
94.8578	209.71	242.976	80.6665	-0.69237	0.540144
64.6941	224.591	78.6556	167.308	-0.69158	0.540274
53.0307	113.071	348.521	225.855	-0.690044	0.540667
81.5858	275.151	281.069	133.755	-0.689675	0.540364
107.728	193.22	142.201	154.151	-0.689949	0.539289
50.2155	298.65	308.877	81.9879	-0.690978	0.538398
125.826	124.217	136.972	113.301	-0.691279	0.538683
44.0678	34.3579	46.9405	127.894	-0.691357	0.54019
70.6119	24.4757	211.491	79.977	-0.69117	0.543037
43.9529	94.8578	58.4315	29.0721	-0.692104	0.544766
32.6918	75.4381	164.953	288.883	-0.694324	0.545859
47.1129	17.0066	346.854	87.1589	-0.696161	0.546916
32.2896	94.9727	243.263	31.8299	-0.696714	0.545545
238.093	222.292	38.7245	188.969	-0.696178	0.544521
27.7506	164.033	289.4	32.6918	-0.696523	0.545135
110.026	227.061	157.024	202.183	-0.696593	0.546643
37.0583	66.1304	90.4338	49.3536	-0.697478	0.548138
146.05	27.291	82.7348	62.9704	-0.697912	0.549554
57.2824	136.053	123.93	29.0147	-0.698201	0.550091
90.9509	199.138	266.935	286.814	-0.699986	0.551321
69.8075	78.1385	125.768	126.171	-0.700697	0.552903
59.006	180.58	95.26	57.2824	-0.702216	0.5543
143.637	95.5473	360.701	125.539	-0.702859	0.556945
110.945	141.281	177.363	240.621	-0.701642	0.558224
45.9638	26.5441	180.58	39.3565	-0.699291	0.560356
178.397	201.092	65.6133	52.9158	-0.695784	0.561891
37.4605	76.9894	257.167	30.7957	-0.692508	0.5635
144.614	149.267	52.8009	50.6176	-0.690372	0.565207
106.693	236.714	48.4918	147.371	-0.688349	0.566723
118.472	101.005	55.7311	84.5159	-0.686926	0.569504
62.913	66.1304	31.8299	84.5734	-0.686776	0.572527
25.9695	205.745	40.7929	88.308	-0.686879	0.575826
82.7348	266.648	195.404	316.346	-0.687048	0.578727
32.5768	68.8883	266.475	30.9107	-0.688195	0.581082
131.629	101.752	298.363	191.152	-0.689247	0.582256
91.468	81.873	155.932	128.354	-0.690192	0.583243
41.7122	44.6423	129.675	67.3944	-0.6912	0.584029
29.0721	118.989	24.131	29.4168	-0.692989	0.586404
58.5464	36.7136	23.0394	32.0598	-0.695099	0.589274
45.8489	49.2962	77.6788	28.3826	-0.696499	0.592065
44.0678	77.3916	322.838	71.0141	-0.696983	0.595173
30.9681	70.6119	348.635	60.2126	-0.696129	0.598924
101.695	147.199	333.295	126.343	-0.695225	0.60097
155.53	37.8627	32.4619	144.384	-0.695337	0.601933
70.3821	106.349	36.886	297.328	-0.695452	0.600877
81.7581	167.136	24.5906	114.795	-0.694649	0.59958
37.1158	144.556	107.555	82.2178	-0.695496	0.59792
115.599	314.163	137.259	105.257	-0.69537	0.597288
38.15	119.391	57.1675	36.8285	-0.694888	0.595715
56.478	117.265	342.488	60.6722	-0.694275	0.594213
46.1362	136.512	93.5938	49.0089	-0.693973	0.592066
181.5	112.496	144.326	62.1086	-0.693848	0.589606
43.8954	141.454	64.4642	116.806	-0.692869	0.587527
149.727	99.1669	41.4249	64.2919	-0.691132	0.586031
186.9	67.4519	175.007	53.7202	-0.690252	0.585774
122.896	99.7415	48.7791	180.81	-0.688768	0.586711
69.3479	61.7639	212.468	31.5427	-0.687836	0.58758
75.4381	118.414	26.1419	60.5573	-0.688688	0.587782
108.13	64.0046	131.859	59.4082	-0.689048	0.588949
144.614	53.4329	91.8127	124.16	-0.689369	0.591759
64.8664	115.024	104.51	66.9922	-0.68991	0.594755
114.967	25.6248	302.04	136.57	-0.690885	0.598059
29.8765	122.436	77.7363	75.0359	-0.692377	0.600828
26.0845	113.128	96.0069	145.705	-0.693827	0.602196
197.759	61.4191	159.15	65.3835	-0.694243	0.603092
74.3465	51.1922	97.3858	74.9785	-0.693749	0.603796
117.667	69.2904	145.935	35.3347	-0.693728	0.604534
51.422	64.177	221.028	82.3901	-0.693759	0.604889
97.4433	41.31	43.7805	74.8061	-0.693336	0.604155
81.7581	78.081	55.3864	86.8141	-0.693619	0.603615
77.1617	313.128	167.308	48.9515	-0.694141	0.601417
30.6234	178.225	77.6788	113.071	-0.694573	0.600025
31.715	102.557	105.659	138.294	-0.696245	0.598683
89.8592	81.5858	100.488	23.499	-0.69744	0.598077
44.4125	37.0009	152.485	147.831	-0.697172	0.596805
66.4752	102.557	146.05	145.648	-0.698102	0.596288
22.1775	93.1342	65.441	72.6228	-0.697644	0.594465
187.36	82.7348	175.524	74.6337	-0.699048	0.592906
94.9727	71.0141	78.5981	63.8897	-0.699685	0.591524
45.9638	180.753	218.558	126.113	-0.699774	0.59087
403.907	328.009	54.2373	68.2562	-0.69875	0.59055
77.1617	105.315	235.162	23.0968	-0.698297	0.589194
132.433	33.5536	179.604	29.0721	-0.698032	0.58888
314.392	55.6737	221.948	76.7021	-0.69693	0.587
82.9072	43.5507	60.3849	41.2525	-0.69576	0.585471
240.448	121.919	198.334	27.0612	-0.695318	0.584182
50.7325	62.7406	202.241	30.1637	-0.695199	0.584196
201.666	30.0488	94.3407	84.3436	-0.694542	0.58317
58.4315	122.666	224.533	61.5915	-0.69529	0.582712
59.8104	58.0293	69.3479	133.927	-0.695976	0.582904
34.3005	67.969	174.548	51.3071	-0.695217	0.582173
38.782	248.837	234.473	46.8831	-0.694788	0.581911
107.498	292.904	177.535	75.2657	-0.695203	0.581692
52.5136	64.0621	32.4045	27.8081	-0.695153	0.580215
66.7624	134.329	38.15	80.5516	-0.69492	0.579171
69.0032	172.422	161.218	138.121	-0.693899	0.578014
202.126	88.4803	149.44	176.558	-0.693106	0.575872
30.7957	60.3849	49.4685	35.8518	-0.691824	0.573484
44.3551	226.084	311.29	202.011	-0.689018	0.570918
80.6665	87.1589	66.2453	135.823	-0.685835	0.569432
219.305	50.2729	137.834	34.4729	-0.684752	0.569859
51.2496	58.0868	183.568	100.144	-0.683923	0.570675
54.0075	400.632	46.5384	23.2117	-0.683178	0.572377
51.1347	127.262	71.2439	108.589	-0.682584	0.573761
53.3755	67.8541	112.611	35.2198	-0.682972	0.575812
76.9319	158.747	43.4358	35.9092	-0.682055	0.577422
67.337	82.2752	49.9282	68.8883	-0.681096	0.579501
107.67	73.657	125.309	76.3574	-0.680493	0.580971
31.5427	99.1095	139.041	37.8627	-0.680328	0.582256
135.421	186.843	249.411	31.1979	-0.679243	0.585641
28.4401	58.3166	67.5093	152.485	-0.678269	0.588263
52.3413	99.3393	112.611	111.175	-0.678076	0.593242
131.974	103.476	38.2074	119.563	-0.676785	0.598737
89.1123	95.8345	36.7136	43.0911	-0.676059	0.60607
43.6656	72.7952	43.8954	43.0336	-0.675574	0.611836
33.9558	188.969	273.887	54.8118	-0.675105	0.616662
91.9851	73.4272	49.1238	44.2402	-0.674549	0.620785
113.99	94.1683	34.5303	43.0911	-0.673896	0.62498
156.794	63.0279	113.703	48.4344	-0.672669	0.62829
44.3551	84.9181	76.4723	59.4082	-0.67034	0.631726
136.57	80.1494	62.798	56.8228	-0.669474	0.634297
101.178	50.0431	170.181	121.919	-0.669032	0.635432
150.129	80.8388	158.115	58.5464	-0.667792	0.635614
38.2074	22.4074	154.553	41.31	-0.666164	0.636922
240.448	62.0511	32.8067	46.1936	-0.664055	0.637106
36.4838	68.1413	91.5829	34.0132	-0.662515	0.637628
174.95	165.355	28.6699	67.337	-0.662092	0.637695
33.3812	125.366	88.4229	24.131	-0.662148	0.637666
28.7274	162.999	55.3289	46.2511	-0.661268	0.636182
39.3565	131.859	337.144	230.164	-0.658513	0.63379
83.5392	153.806	116.174	45.9638	-0.656593	0.631208
61.9362	107.44	181.557	93.0192	-0.655522	0.628984
36.0241	83.769	112.439	88.193	-0.652996	0.627898
89.572	34.9325	84.4585	45.4467	-0.649394	0.627925
33.4387	129.733	57.9718	59.4657	-0.646026	0.627804
66.3602	29.0147	107.613	73.9443	-0.642625	0.62812
92.7894	36.3114	114.105	32.2896	-0.639103	0.628383
127.032	79.4599	83.4243	46.7682	-0.636931	0.628912
44.0103	143.637	89.1698	45.2743	-0.635108	0.629871
220.052	117.495	54.0075	45.6191	-0.633177	0.630283
287.619	134.961	103.361	149.153	-0.632339	0.631283
170.526	108.877	27.6357	48.6067	-0.632326	0.632153
30.5659	159.782	137.547	177.937	-0.632648	0.633106
175.639	79.0003	170.526	152.313	-0.632093	0.634197
46.2511	99.684	22.5797	79.6323	-0.631284	0.633995
59.638	29.0147	21.1433	91.8702	-0.628659	0.633346
96.1793	65.3835	49.0664	50.5027	-0.625058	0.633149
93.364	179.431	48.8365	91.8702	-0.622556	0.632952
65.4984	366.849	59.4657	40.9078	-0.619137	0.632949
142.258	70.2097	62.3959	151.738	-0.615688	0.632699
38.035	44.4125	92.1574	37.2881	-0.61207	0.632268
80.3217	265.039	45.102	152.945	-0.608527	0.63046
43.6656	65.3835	129.388	32.0023	-0.60568	0.628981
287.159	137.891	81.3559	123.413	-0.60286	0.629445
155.875	52.1689	80.4367	62.3959	-0.600284	0.629105
32.7492	75.6679	64.0046	142.201	-0.599002	0.630651
216.202	31.083	33.3812	56.5929	-0.597753	0.631997
58.7188	41.1951	122.551	168.917	-0.596775	0.63354
81.873	28.0954	170.238	138.581	-0.59699	0.634675
61.4191	141.971	46.7107	36.4263	-0.596861	0.635636
134.272	19.4772	51.1347	143.292	-0.597596	0.636302
44.0103	57.9144	191.554	60.902	-0.59821	0.636338
43.2634	121.057	41.8845	54.2947	-0.599825	0.636887
39.2991	23.8437	20.7412	114.392	-0.601903	0.637233
77.5065	31.2554	76.2999	45.5042	-0.604528	0.638393
39.2416	78.8854	72.393	172.077	-0.607464	0.639638
52.9158	82.9647	38.667	304.223	-0.610027	0.6406
37.7478	233.898	76.4148	59.2359	-0.611458	0.641955
264.177	409.423	175.467	71.8184	-0.612928	0.643161
37.6329	153.921	26.0845	154.841	-0.615825	0.644811
79.4025	264.637	28.6125	39.2991	-0.6183	0.647161
39.7012	113.416	44.1827	210.342	-0.619756	0.64931
126.803	386.268	26.027	36.7136	-0.621923	0.651426
32.347	124.849	45.4467	93.5363	-0.622298	0.653633
23.1543	45.6191	122.034	124.332	-0.623917	0.653872
41.0227	215.685	66.4177	243.321	-0.625171	0.652958
83.137	138.006	72.3355	26.3717	-0.62625	0.65336
237.92	23.4415	38.2649	185.981	-0.626345	0.653306
46.8831	59.2359	95.0876	21.2008	-0.624899	0.652493
39.6438	50.3304	116.116	33.7834	-0.623607	0.650975
38.9543	217.294	205.516	51.0198	-0.622315	0.648307
34.243	48.1471	140.822	82.9647	-0.619909	0.646628
150.589	193.278	286.814	51.4795	-0.618318	0.643994
165.355	90.836	32.9216	145.82	-0.61748	0.642916
87.1014	26.8888	87.044	74.9785	-0.617264	0.642978
79.4599	48.3194	78.6556	270.784	-0.617255	0.64215
118.07	42.6314	86.9865	177.363	-0.619007	0.641663
51.1347	111.405	107.67	170.181	-0.619633	0.640742
85.7225	297.213	36.886	80.3792	-0.61834	0.640537
109.336	172.307	237.403	80.1494	-0.616146	0.640573
164.263	168.917	144.154	200.46	-0.61351	0.64042
87.1589	103.936	44.5274	45.2743	-0.611823	0.638815
79.6323	33.8409	104.28	118.989	-0.609579	0.634481
66.3028	99.5691	202.298	35.9667	-0.607923	0.631951
143.35	51.0198	87.4461	60.7871	-0.605135	0.630199
268.658	46.7682	226.084	119.908	-0.602124	0.628356
50.0431	34.0707	69.9799	98.3051	-0.599923	0.626242
86.297	131.686	163.459	45.7914	-0.597301	0.623794
20.971	140.477	153.806	59.5231	-0.594571	0.621179
78.5981	29.0721	125.194	57.0526	-0.593517	0.617751
52.8584	246.021	76.3574	23.2692	-0.592397	0.615421
203.677	33.4961	42.8612	33.2663	-0.589854	0.614813
157.771	23.9586	143.407	105.315	-0.588816	0.612414
102.327	53.1456	67.5093	34.0132	-0.587926	0.610621
40.1034	168.17	27.8081	70.0948	-0.586598	0.61012
64.4642	65.441	207.009	59.638	-0.58445	0.61023
40.9652	112.669	104.453	81.5858	-0.581809	0.609545
215.972	158.633	45.5042	82.1028	-0.579636	0.608693
55.4438	277.736	116.116	31.1979	-0.576624	0.606121
161.907	109.221	178.742	53.8351	-0.574429	0.605129
224.074	234.53	35.0474	63.6599	-0.572165	0.604311
26.6016	419.075	116.403	180.753	-0.571007	0.602632
71.8759	185.694	118.989	105.085	-0.570549	0.600557
70.7843	121.23	318.874	65.6708	-0.56998	0.598627
107.268	72.4504	79.5174	60.4424	-0.570812	0.597107
35.5645	36.6561	236.771	101.982	-0.570974	0.59546
88.8825	102.614	85.6076	163.459	-0.570369	0.59376
58.6613	96.8113	103.419	79.5748	-0.570083	0.591813
68.8308	142.258	91.1807	33.3238	-0.569551	0.590472
116.748	192.301	188.394	58.2591	-0.569258	0.59028
133.065	74.2315	264.177	30.9681	-0.568281	0.589701
98.2476	149.038	299.454	50.2155	-0.566536	0.588901
29.1296	108.13	94.5705	88.94	-0.565378	0.589105
60.7297	140.764	77.7937	59.6955	-0.564757	0.591021
147.314	158.805	23.8437	109.739	-0.563224	0.592411
88.308	216.777	264.866	55.0417	-0.562786	0.594288
91.8127	37.6903	87.2738	142.201	-0.562665	0.596283
132.433	31.9448	55.0991	81.1836	-0.563056	0.599263
240.793	146.51	182.246	37.518	-0.564416	0.602599
21.0284	123.183	181.5	27.6357	-0.566326	0.605823
141.339	111.692	59.1209	34.3005	-0.5656	0.609358
191.841	113.071	97.7305	118.874	-0.564072	0.61174
110.198	52.4562	212.123	197.932	-0.562425	0.614666
37.9776	41.5398	72.5654	179.086	-0.561068	0.618157
79.8621	32.4619	138.753	138.638	-0.561804	0.621146
76.5297	107.785	142.086	108.532	-0.564012	0.625443
35.6794	38.6096	51.4795	62.166	-0.565548	0.627772
54.4671	35.9667	91.9276	71.0141	-0.565696	0.629839
180.753	113.531	45.4467	266.073	-0.56549	0.631433
33.6685	43.0336	122.264	193.623	-0.565233	0.632066
23.8437	29.3594	292.043	96.7538	-0.56472	0.633437
32.1747	37.6903	238.035	43.5507	-0.565956	0.634339
51.8816	34.875	73.8294	32.5768	-0.567351	0.636947
33.4961	147.199	70.6693	27.1761	-0.568938	0.638215
63.0279	72.6803	70.8417	126.343	-0.570474	0.639769
74.1166	78.6556	195.289	89.572	-0.571685	0.640053
25.5674	112.094	79.7472	23.9586	-0.57095	0.640126
90.6636	98.8222	36.254	97.2134	-0.570556	0.640219
136.8	311.462	117.61	27.7506	-0.570291	0.640299
61.5915	246.481	44.3551	79.8621	-0.570396	0.639387
19.075	36.7136	71.6461	90.1465	-0.568689	0.639188
37.7478	53.5478	205.113	34.9325	-0.566554	0.637983
42.9187	77.6788	177.018	28.6699	-0.565725	0.637931
56.6504	85.033	159.092	37.6903	-0.565974	0.638612
59.1209	103.189	141.511	34.1856	-0.56505	0.64148
42.9187	86.412	21.8903	61.9937	-0.5639	0.644221
51.8816	43.3209	149.095	113.818	-0.563142	0.645969
55.846	80.0345	108.877	62.2235	-0.564019	0.648079
55.3289	81.4134	366.619	44.2976	-0.56448	0.650396
41.3674	78.8279	151.163	61.8213	-0.567268	0.652347
44.4125	184.43	43.6082	19.4772	-0.569451	0.65307
130.997	102.672	32.7492	64.4068	-0.572368	0.65253
35.8518	235.852	57.4548	214.191	-0.574535	0.651356
50.3304	126.63	81.0687	26.027	-0.5779	0.649904
42.574	91.4105	181.442	44.1827	-0.58111	0.650478
103.878	207.641	61.1893	74.0017	-0.585015	0.650707
304.051	126.343	75.6679	36.771	-0.588511	0.649738
84.6883	131.227	36.886	37.2881	-0.591691	0.648554
271.589	123.585	68.3137	31.5427	-0.592852	0.648583
187.762	41.0227	43.0336	36.8285	-0.593264	0.648739
51.9966	241.023	45.4467	113.818	-0.594751	0.649279
53.2606	232.692	23.7288	45.3893	-0.594224	0.649379
58.1442	49.6984	66.3028	159.494	-0.593111	0.649279
35.7943	261.591	83.5392	194.657	-0.591414	0.649113
74.0017	43.6656	67.8541	59.1784	-0.588445	0.648114
93.6512	25.6248	42.5165	40.7929	-0.585367	0.647081
125.826	134.329	86.4694	263.832	-0.5835	0.645236
31.0256	34.6452	46.0787	392.646	-0.581635	0.642504
146.51	37.0009	75.6679	37.1732	-0.57954	0.640032
45.2169	96.0069	98.3051	58.7188	-0.576417	0.638887
99.8564	84.1138	64.9239	36.9434	-0.574584	0.638249
33.8983	221.201	92.732	37.1158	-0.573505	0.637698
45.7914	78.4832	61.1893	110.083	-0.572137	0.637761
126.745	151.91	149.095	52.6286	-0.571141	0.638322
36.0241	57.7995	42.0569	44.2402	-0.569419	0.639243
44.6998	301.752	55.6737	27.6357	-0.56819	0.640023
41.942	200.23	30.0488	27.0037	-0.56704	0.641833
60.3849	95.3749	73.657	97.4433	-0.565691	0.643044
26.4292	161.85	94.3982	157.369	-0.56438	0.644389
47.8024	380.293	100.776	193.393	-0.563489	0.644897
[truncated: 38,001 more rows]

## Sheet: fig2f
rate_off	rate_on
91.5001	129.313
86.8816	202.56
71.3888	231.792
61.7511	191.895
73.5273	180.274
79.2456	148.381
73.9455	175.512
73.5411	135.325
81.5179	119.74
98.9414	116.652
104.493	120.302
85.2165	117.118
101.484	124.473
86.7249	115.031
83.0134	118.418
81.1806	101.895

## Sheet: fig3a
delta_rate	ff
37.8125	1.78155
115.678	6.59702
160.404	8.54404
130.144	7.18756
106.747	6.89997
69.1349	4.81767
101.567	4.1124
61.7843	3.55632
38.222	1.31019
17.7102	1.12034
15.8095	2.99659
31.9017	1.72018
22.9887	2.37151
28.306	1.34625
35.4041	1.70602
20.7145	1.16697

## Sheet: fig3b
delta_rate	nc
77.8798	0.400374
70.1504	0.440582
63.5324	0.262433
51.1289	0.145364
61.9718	0.508087
48.3345	0.436815
38.0167	0.5293
25.8779	0.41909
24.4499	0.0851185
34.7316	0.212343
29.4832	0.618382
32.7158	0.104863
36.5885	0.132469
27.9869	0.447251
122.698	0.775016
111.123	0.402896
89.4283	0.391885
108.393	0.709126
84.5406	0.53602
66.4941	0.38457
45.2625	0.142036
42.7647	0.00297534
60.7482	0.322093
51.5684	0.212462
57.2223	0.5679
63.9961	0.384101
48.9513	0.316127
77.8798	0.400374
130.853	0.608558
105.307	0.575914
127.639	0.742772
99.5512	0.435966
78.3004	0.34723
53.299	0.0630817
50.3578	0.138231
71.5343	0.43212
60.7246	0.223736
67.3824	0.50556
75.3588	0.377516
57.6428	0.377622
70.1504	0.440582
122.698	0.775016
94.8552	0.543758
114.971	0.637154
89.6709	0.358688
70.5292	0.289175
48.0092	0.0624999
45.3599	0.123674
64.4346	0.367995
54.6978	0.370736
60.6948	0.554103
67.8796	0.395937
51.9218	0.435345
63.5324	0.262433
111.123	0.402896
130.853	0.608558
104.125	0.500542
81.2113	0.278959
63.8755	0.183033
43.48	0.0570755
41.0806	0.174076
58.3558	0.384455
49.5376	0.256251
54.9689	0.255524
61.4759	0.185292
47.0235	0.345427
51.1289	0.145364
89.4283	0.391885
105.307	0.575914
94.8552	0.543758
65.3564	0.502221
51.405	0.238051
34.9913	0.198557
33.0604	0.382259
46.963	0.427918
39.8663	0.282676
44.2372	0.463918
49.4739	0.141523
37.8431	0.0135854
61.9718	0.508087
108.393	0.709126
127.639	0.742772
114.971	0.637154
104.125	0.500542
62.3064	0.448254
42.4119	0.226051
40.0715	0.388479
56.9224	0.546675
48.3207	0.184567
53.6186	0.429549
59.9658	0.296079
45.8684	0.334903
48.3345	0.436815
84.5406	0.53602
99.5512	0.435966
89.6709	0.358688
81.2113	0.278959
65.3564	0.502221
33.0789	0.416895
31.2535	0.431066
44.3962	0.642447
37.6874	0.25674
41.8195	0.622482
46.7699	0.372419
35.7748	0.175325
38.0167	0.5293
66.4941	0.38457
78.3004	0.34723
70.5292	0.289175
63.8755	0.183033
51.405	0.238051
62.3064	0.448254
24.5819	0.397754
34.9191	0.220931
29.6424	0.393787
32.8924	0.419529
36.7861	0.227825
28.1381	0.134587
25.8779	0.41909
45.2625	0.142036
53.299	0.0630817
48.0092	0.0624999
43.48	0.0570755
34.9913	0.198557
42.4119	0.226051
33.0789	0.416895
23.7694	0.155711
20.1776	0.123265
22.3898	0.303405
25.0403	0.059736
19.1536	-0.055337
24.4499	0.0851185
42.7647	0.00297534
50.3578	0.138231
45.3599	0.123674
41.0806	0.174076
33.0604	0.382259
40.0715	0.388479
31.2535	0.431066
24.5819	0.397754
19.0641	-0.0772
21.1543	0.459732
23.6585	0.206323
18.0966	-0.0975204
34.7316	0.212343
60.7482	0.322093
71.5343	0.43212
64.4346	0.367995
58.3558	0.384455
46.963	0.427918
56.9224	0.546675
44.3962	0.642447
34.9191	0.220931
23.7694	0.155711
30.0501	0.399663
33.6073	0.617289
25.7066	0.233541
29.4832	0.618382
51.5684	0.212462
60.7246	0.223736
54.6978	0.370736
49.5376	0.256251
39.8663	0.282676
48.3207	0.184567
37.6874	0.25674
29.6424	0.393787
20.1776	0.123265
19.0641	-0.0772
28.5288	0.0444819
21.822	0.195328
32.7158	0.104863
57.2223	0.5679
67.3824	0.50556
60.6948	0.554103
54.9689	0.255524
44.2372	0.463918
53.6186	0.429549
41.8195	0.622482
32.8924	0.419529
22.3898	0.303405
21.1543	0.459732
30.0501	0.399663
24.2146	-0.0399262
36.5885	0.132469
63.9961	0.384101
75.3588	0.377516
67.8796	0.395937
61.4759	0.185292
49.4739	0.141523
59.9658	0.296079
46.7699	0.372419
36.7861	0.227825
25.0403	0.059736
23.6585	0.206323
33.6073	0.617289
28.5288	0.0444819
27.9869	0.447251
48.9513	0.316127
57.6428	0.377622
51.9218	0.435345
47.0235	0.345427
37.8431	0.0135854
45.8684	0.334903
35.7748	0.175325
28.1381	0.134587
19.1536	-0.055337
18.0966	-0.0975204
25.7066	0.233541
21.822	0.195328
24.2146	-0.0399262

## Sheet: fig3c
predicted_d_ff	data_d_ff	mean_d_rate
-0.307483	-0.379562	-14.1997
-0.146545	-0.193886	-6.39348
-0.0879951	-0.126519	-3.50418
-0.0481327	-0.0443708	-1.6713
-0.00721844	-0.0675659	-0.0779885
0.0163728	-0.0394817	1.56334
0.0606528	0.0186933	3.09306
0.0981137	0.061103	5.00801
0.171096	0.127544	7.56041
0.35036	0.361207	13.9111

## Sheet: fig3d
predicted_d_nc	data_d_nc	mean_d_rate
-0.0798743	-0.074531	-12.426
-0.0435661	-0.0439053	-5.50687
-0.0274401	-0.0268358	-2.98468
-0.0148501	-0.0106551	-1.23871
-0.00238389	-0.00482591	0.184372
0.00929371	0.00525266	1.59657
0.0222096	0.017503	3.02079
0.0362054	0.0316647	4.62652
0.0543369	0.047121	6.86038
0.0831971	0.0984203	13.4625

## Sheet: fig4a
chann_1_RF	chann_2_RF	chann_3_RF	chann_4_RF	chann_5_RF	chann_6_RF	chann_7_RF	chann_8_RF	chann_9_RF	chann_10_RF	chann_11_RF	chann_12_RF	chann_13_RF	chann_14_RF	chann_15_RF	chann_16_RF	chann_1_RF_center	chann_2_RF_center	chann_3_RF_center	chann_4_RF_center	chann_5_RF_center	chann_6_RF_center	chann_7_RF_center	chann_8_RF_center	chann_9_RF_center	chann_10_RF_center	chann_11_RF_center	chann_12_RF_center	chann_13_RF_center	chann_14_RF_center	chann_15_RF_center	chann_16_RF_center
2.50744	23.0022	21.4118	32.8125	21.3095	13.218	26.782	10.5804	25.9375	18.0692	26.2816	33.7556	35.5004	24.2374	24.4345	25.8333	-4.10605	-4.00681	-3.8688	-3.67413	-2.51708	-1.99776	-1.85137	-1.56788	-1.5492	-1.75782	-1.46191	-1.30914	-0.801404	-0.911552	-0.876926	-1.23031
2.67942	23.4456	21.7954	33.3795	21.8176	13.4392	27.1861	10.793	26.3866	18.4206	26.8623	34.3284	35.7854	24.7978	24.8654	26.1679	-5.73349	-5.75085	-5.7344	-5.90578	-6.34868	-6.21407	-6.14708	-6.17082	-6.06985	-6.78493	-6.10181	-6.13365	-5.69607	-5.48121	-5.45967	-5.74582
2.86237	23.8612	22.1486	33.8807	22.2989	13.6465	27.5389	10.9888	26.7886	18.7185	27.3962	34.8059	35.9284	25.3278	25.2596	26.4119
3.05518	24.2495	22.4725	34.3191	22.7542	13.8399	27.8426	11.1683	27.1455	18.9658	27.8848	35.193	35.9384	25.8277	25.6183	26.5703
3.25677	24.6113	22.7683	34.6983	23.1846	14.0197	28.0995	11.3319	27.459	19.1652	28.33	35.4947	35.8239	26.298	25.9426	26.6483
3.46604	24.947	23.0373	35.0213	23.591	14.1859	28.3117	11.4802	27.7312	19.3199	28.7333	35.7158	35.5938	26.7391	26.2338	26.6511
3.68188	25.2572	23.2806	35.2915	23.9743	14.3389	28.4814	11.6137	27.9638	19.4326	29.0963	35.8613	35.2568	27.1517	26.4929	26.5838
3.90321	25.5426	23.4994	35.5123	24.3354	14.4786	28.611	11.733	28.1589	19.5063	29.4209	35.9362	34.8218	27.5361	26.7212	26.4515
4.12893	25.8037	23.6949	35.6868	24.6754	14.6053	28.7026	11.8386	28.3184	19.5439	29.7086	35.9452	34.2973	27.8929	26.9197	26.2593
4.35793	26.041	23.8683	35.8184	24.9951	14.7192	28.7583	11.931	28.444	19.5482	29.9612	35.8934	33.6923	28.2225	27.0896	26.0123
4.58912	26.2552	24.0208	35.9103	25.2954	14.8203	28.7805	12.0108	28.5378	19.5223	30.1802	35.7857	33.0154	28.5254	27.2321	25.7158
4.82141	26.4468	24.1536	35.9659	25.5774	14.9088	28.7714	12.0784	28.6016	19.469	30.3674	35.627	32.2754	28.802	27.3484	25.3747
5.05369	26.6165	24.2678	35.9883	25.8419	14.9849	28.7332	12.1345	28.6374	19.3911	30.5244	35.4222	31.4812	29.0529	27.4395	24.9943
5.28487	26.7647	24.3646	35.981	26.0899	15.0488	28.668	12.1796	28.647	19.2917	30.6529	35.1762	30.6413	29.2786	27.5067	24.5796
5.51386	26.8922	24.4453	35.9472	26.3224	15.1006	28.5781	12.2141	28.6323	19.1736	30.7545	34.8941	29.7647	29.4794	27.5511	24.1359
5.73955	26.9994	24.511	35.8901	26.5402	15.1404	28.4658	12.2387	28.5953	19.0398	30.831	34.5806	28.86	29.656	27.5738	23.6682
5.96085	27.0869	24.5629	35.813	26.7443	15.1684	28.3332	12.2538	28.5378	18.8931	30.8839	34.2407	27.9361	29.8087	27.576	23.1816
6.17667	27.1554	24.6022	35.7193	26.9357	15.1847	28.1826	12.2599	28.4618	18.7364	30.915	33.8794	27.0016	29.938	27.5589	22.6813
6.38589	27.2054	24.6301	35.6123	27.1152	15.1896	28.0161	12.2577	28.3692	18.5727	30.926	33.5016	26.0653	30.0446	27.5236	22.1724
6.58744	27.2374	24.6477	35.4951	27.2839	15.1832	27.836	12.2477	28.2618	18.4049	30.9184	33.1121	25.1361	30.1287	27.4712	21.66
6.7802	27.2522	24.6564	35.3711	27.4427	15.1655	27.6446	12.2303	28.1415	18.2358	30.8941	32.716	24.2226	30.1909	27.403	21.1493
6.96309	27.2501	24.6571	35.2436	27.5924	15.1369	27.444	12.2061	28.0104	18.0684	30.8545	32.318	23.3336	30.2317	27.32	20.6454
7.13501	27.2319	24.6513	35.1158	27.7341	15.0974	27.2364	12.1757	27.8702	17.9056	30.8014	31.9233	22.4779	30.2515	27.2235	20.1534
7.29485	27.1981	24.6399	34.9911	27.8687	15.0471	27.0241	12.1396	27.7228	17.7502	30.7365	31.5366	21.6643	30.2509	27.1146	19.6785
7.44153	27.1493	24.6243	34.8727	27.9971	14.9863	26.8092	12.0982	27.5703	17.6053	30.6615	31.163	20.9014	30.2302	26.9944	19.2257
7.57394	27.0861	24.6055	34.764	28.1203	14.9151	26.5941	12.0522	27.4144	17.4737	30.5779	30.8072	20.1981	30.1901	26.864	18.8002
7.69099	27.009	24.5849	34.6681	28.2392	14.8337	26.3809	12.0021	27.2571	17.3582	30.4876	30.4744	19.5631	30.1309	26.7248	18.4072
7.79158	26.9186	24.5635	34.5884	28.3547	14.7421	26.1718	11.9483	27.1003	17.2619	30.392	30.1693	19.0051	30.0532	26.5777	18.0517
7.87462	26.8155	24.5427	34.5281	28.4678	14.6406	25.9691	11.8915	26.9459	17.1877	30.293	29.8969	18.533	29.9574	26.424	17.7389
7.939	26.7004	24.5234	34.4906	28.5794	14.5294	25.7749	11.8322	26.7957	17.1383	30.1922	29.6621	18.1555	29.844	26.2647	17.4739
7.98363	26.5737	24.5071	34.4792	28.6905	14.4085	25.5915	11.7708	26.6518	17.1168	30.0911	29.4699	17.8813	29.7135	26.1012	17.2619
8.01369	26.4137	24.4862	34.4819	28.8184	14.2603	25.3926	11.6947	26.5044	17.1223	29.992	29.3127	17.6775	29.5555	25.9004	17.0843
8.03563	26.2008	24.453	34.4848	28.9785	14.0692	25.1526	11.5921	26.3436	17.1508	29.8958	29.1792	17.5039	29.3609	25.6318	16.9185
8.05029	25.9385	24.4082	34.4882	29.1684	13.8384	24.8746	11.4648	26.1705	17.2007	29.8024	29.068	17.3585	29.1321	25.3	16.764
8.05847	25.6302	24.3523	34.4923	29.3857	13.5712	24.5619	11.315	25.9864	17.2705	29.7121	28.978	17.2393	28.8717	24.9099	16.62
8.06101	25.2795	24.2862	34.4971	29.6282	13.2707	24.2175	11.1447	25.7925	17.3584	29.6249	28.908	17.1445	28.5823	24.4661	16.4857
8.05872	24.8899	24.2104	34.5029	29.8934	12.9403	23.8447	10.9558	25.5902	17.4628	29.5408	28.8568	17.072	28.2663	23.9732	16.3604
8.05244	24.4649	24.1255	34.51	30.1791	12.5831	23.4466	10.7504	25.3806	17.5822	29.46	28.8233	17.0198	27.9262	23.4361	16.2434
8.04298	24.008	24.0323	34.5184	30.4829	12.2024	23.0265	10.5304	25.1649	17.7148	29.3825	28.8062	16.9861	27.5645	22.8594	16.134
8.03117	23.5228	23.9313	34.5284	30.8025	11.8014	22.5875	10.2978	24.9445	17.8591	29.3083	28.8043	16.9689	27.1839	22.2478	16.0314
8.01784	23.0127	23.8232	34.5401	31.1356	11.3833	22.1329	10.0547	24.7206	18.0133	29.2376	28.8165	16.9661	26.7867	21.606	15.9349
8.00379	22.4812	23.7087	34.5538	31.4797	10.9513	21.6656	9.80307	24.4943	18.176	29.1705	28.8416	16.9758	26.3754	20.9387	15.8438
7.98986	21.9319	23.5885	34.5696	31.8326	10.5087	21.1891	9.54486	24.267	18.3454	29.1069	28.8784	16.9961	25.9527	20.2506	15.7573
7.97688	21.3683	23.463	34.5877	32.192	10.0588	20.7064	9.28209	24.0399	18.5199	29.047	28.9256	17.025	25.5209	19.5465	15.6748
7.96566	20.794	23.3331	34.6083	32.5555	9.60468	20.2207	9.01677	23.8143	18.6979	28.9909	28.9822	17.0606	25.0827	18.831	15.5954
7.95703	20.2123	23.1993	34.6316	32.9207	9.14964	19.7352	8.7509	23.5913	18.8777	28.9385	29.0469	17.1008	24.6405	18.1088	15.5186
7.9518	19.6268	23.0624	34.6578	33.2854	8.69691	19.2531	8.48648	23.3722	19.0578	28.8901	29.1185	17.1437	24.1968	17.3846	15.4434
7.95082	19.0411	22.9229	34.687	33.6472	8.2497	18.7775	8.2255	23.1583	19.2364	28.8457	29.1959	17.1873	23.7542	16.6632	15.3693
7.95489	18.4587	22.7815	34.7195	34.0037	7.81125	18.3117	7.96997	22.9508	19.4121	28.8053	29.2778	17.2297	23.3151	15.9492	15.2955
7.96484	17.883	22.6389	34.7555	34.3527	7.38479	17.8588	7.72188	22.751	19.583	28.769	29.3631	17.269	22.8821	15.2473	15.2212
7.98149	17.3176	22.4957	34.795	34.6918	6.97355	17.422	7.48325	22.5601	19.7476	28.7369	29.4506	17.3031	22.4576	14.5623	15.1458
8.00568	16.766	22.3525	34.8384	35.0186	6.58075	17.0045	7.25606	22.3793	19.9043	28.709	29.5391	17.33	22.0443	13.8988	15.0684
8.03821	16.2317	22.2101	34.8858	35.3308	6.20963	16.6094	7.04232	22.2099	20.0514	28.6855	29.6274	17.3479	21.6445	13.2615	14.9884
8.07992	15.7183	22.069	34.9374	35.6262	5.86342	16.24	6.84403	22.0531	20.1874	28.6664	29.7143	17.3548	21.2609	12.6552	14.9051
8.13163	15.2291	21.9299	34.9933	35.9023	5.54534	15.8994	6.66319	21.9102	20.3105	28.6518	29.7986	17.3487	20.8959	12.0846	14.8177
8.19415	14.7679	21.7934	35.0539	36.1568	5.25862	15.5908	6.50179	21.7824	20.4191	28.6418	29.8792	17.3276	20.552	11.5543	14.7255
8.26832	14.3379	21.6603	35.1191	36.3873	5.00649	15.3174	6.36184	21.671	20.5116	28.6364	29.9548	17.2896	20.2317	11.069	14.6277
8.35496	13.9429	21.5311	35.1894	36.5917	4.79218	15.0823	6.24535	21.5771	20.5865	28.6357	30.0243	17.2327	19.9376	10.6335	14.5237
8.45489	13.5863	21.4065	35.2647	36.7674	4.61893	14.8888	6.1543	21.5022	20.6419	28.6398	30.0865	17.1549	19.6722	10.2525	14.4126
8.56894	13.2715	21.2872	35.3454	36.9122	4.48995	14.74	6.0907	21.4473	20.6764	28.6487	30.1402	17.0543	19.4379	9.93063	14.2939
8.69792	13.0022	21.1737	35.4315	37.0238	4.40848	14.6391	6.05655	21.4137	20.6882	28.6626	30.1842	16.9289	19.2374	9.67262	14.1667
8.8617	12.7572	21.0396	35.5133	37.0842	4.36828	14.5814	6.06568	21.4007	20.6869	28.6825	30.2314	16.7952	19.0813	9.47131	14.0314
9.07678	12.5131	20.8599	35.581	37.0792	4.35968	14.5586	6.12804	21.4059	20.6828	28.709	30.2948	16.6703	18.9766	9.31467	13.8891
9.33888	12.2702	20.6374	35.6354	37.0124	4.3808	14.5682	6.23979	21.4279	20.6759	28.7412	30.3729	16.554	18.9202	9.20006	13.7404
9.64375	12.0288	20.3753	35.6772	36.8873	4.42977	14.6081	6.39708	21.4653	20.6662	28.7781	30.4641	16.4458	18.9087	9.12489	13.5855
9.98711	11.7892	20.0765	35.7071	36.7073	4.50471	14.6758	6.59608	21.5168	20.6534	28.8187	30.5672	16.3452	18.9389	9.08653	13.4251
10.3647	11.5517	19.744	35.7257	36.476	4.60372	14.7691	6.83294	21.581	20.6376	28.8623	30.6805	16.2519	19.0076	9.08237	13.2594
10.7723	11.3165	19.3809	35.7339	36.1967	4.72493	14.8856	7.10383	21.6566	20.6187	28.9077	30.8028	16.1654	19.1114	9.1098	13.089
11.2056	11.0841	18.9901	35.7322	35.8729	4.86646	15.023	7.4049	21.7423	20.5965	28.9541	30.9324	16.0852	19.2472	9.16619	12.9143
11.6604	10.8545	18.5746	35.7214	35.5083	5.02642	15.179	7.73231	21.8367	20.5711	29.0007	31.0679	16.011	19.4117	9.24894	12.7356
12.1324	10.6282	18.1374	35.7022	35.1061	5.20293	15.3513	8.08223	21.9384	20.5423	29.0463	31.208	15.9424	19.6016	9.35543	12.5536
12.6173	10.4054	17.6816	35.6753	34.6699	5.39412	15.5375	8.45081	22.0461	20.5101	29.0902	31.3511	15.8788	19.8136	9.48304	12.3685
13.1109	10.1865	17.2101	35.6414	34.2032	5.59809	15.7354	8.83421	22.1585	20.4744	29.1313	31.4958	15.8199	20.0446	9.62916	12.1809
13.6089	9.97159	16.7259	35.6012	33.7094	5.81297	15.9426	9.22859	22.2741	20.4351	29.1688	31.6407	15.7652	20.2913	9.79117	11.9911
14.1071	9.76109	16.2321	35.5553	33.1921	6.03688	16.1568	9.63012	22.3917	20.3921	29.2018	31.7842	15.7143	20.5503	9.96646	11.7996
14.6011	9.55526	15.7316	35.5046	32.6547	6.26792	16.3757	10.0349	22.5099	20.3453	29.2292	31.925	15.6668	20.8186	10.1524	11.6069
15.0868	9.35438	15.2274	35.4496	32.1006	6.50423	16.5969	10.4392	22.6274	20.2947	29.2502	32.0616	15.6222	21.0927	10.3464	11.4134
15.5599	9.15875	14.7226	35.3912	31.5334	6.74392	16.8182	10.8391	22.7427	20.2402	29.2638	32.1924	15.5802	21.3695	10.5459	11.2195
16.0161	8.96864	14.2201	35.3299	30.9565	6.98511	17.0372	11.2308	22.8546	20.1818	29.2692	32.3162	15.5402	21.6457	10.7481	11.0256
16.4511	8.78435	13.7229	35.2665	30.3735	7.22591	17.2516	11.6105	22.9618	20.1192	29.2653	32.4314	15.5019	21.918	10.9506	10.8323
16.8608	8.60615	13.234	35.2017	29.7877	7.46444	17.4591	11.9742	23.0627	20.0525	29.2513	32.5365	15.4648	22.1832	11.1506	10.6399
17.2407	8.43435	12.7565	35.1362	29.2027	7.69882	17.6574	12.3182	23.1562	19.9816	29.2262	32.6302	15.4286	22.4381	11.3456	10.4488
17.5867	8.26923	12.2933	35.0707	28.6219	7.92718	17.8441	12.6386	23.2408	19.9064	29.1891	32.7109	15.3927	22.6793	11.533	10.2596
17.8946	8.11107	11.8475	35.0059	28.0488	8.14762	18.0169	12.9316	23.3152	19.8268	29.139	32.7772	15.3567	22.9037	11.7102	10.0726
18.16	7.96015	11.4219	34.9425	27.487	8.35827	18.1736	13.1933	23.3781	19.7428	29.0752	32.8277	15.3203	23.1079	11.8744	9.88834
18.3786	7.81678	11.0197	34.8812	26.9398	8.55724	18.3117	13.4199	23.4281	19.6542	28.9965	32.8609	15.2829	23.2888	12.0232	9.70718
18.5463	7.68123	10.6439	34.8227	26.4107	8.74265	18.429	13.6076	23.4639	19.561	28.9021	32.8754	15.2442	23.4431	12.1538	9.52959
18.6588	7.55379	10.2974	34.7677	25.9033	8.91262	18.5231	13.7525	23.484	19.4632	28.791	32.8696	15.2038	23.5674	12.2638	9.356
18.7118	7.43475	9.98316	34.7169	25.4209	9.06527	18.5918	13.8507	23.4873	19.3605	28.6624	32.8422	15.1611	23.6587	12.3504	9.18685
18.701	7.32439	9.7043	34.671	24.9672	9.19872	18.6327	13.8985	23.4722	19.253	28.5153	32.7917	15.1158	23.7135	12.4111	9.02259
18.6222	7.22301	9.46378	34.6307	24.5455	9.31108	18.6435	13.892	23.4375	19.1406	28.3487	32.7166	15.0675	23.7287	12.4432	8.86364
18.4476	7.12556	9.22772	34.5826	24.1257	9.42392	18.6251	13.82	23.3783	19.0148	28.1537	32.609	15.0125	23.6979	12.4669	8.70042
18.158	7.0274	8.96221	34.5135	23.6771	9.55889	18.5816	13.6771	23.2922	18.8685	27.924	32.464	14.9482	23.6193	12.5039	8.52406
17.7616	6.92936	8.67021	34.4245	23.2027	9.71425	18.5153	13.4687	23.1817	18.704	27.6626	32.2849	14.8754	23.4968	12.554	8.33606
17.2667	6.83231	8.35464	34.3166	22.7051	9.88823	18.4285	13.2	23.0493	18.5233	27.3726	32.0751	14.7952	23.3341	12.6167	8.13789
16.6816	6.73709	8.01844	34.1908	22.187	10.0791	18.3233	12.8763	22.8975	18.3287	27.0572	31.8377	14.7083	23.1349	12.6918	7.93107
16.0147	6.64457	7.66456	34.0482	21.6513	10.2851	18.202	12.5029	22.7287	18.1224	26.7194	31.5762	14.6157	22.9032	12.7789	7.71709
15.2742	6.55559	7.29593	33.8898	21.1007	10.5045	18.067	12.085	22.5455	17.9064	26.3623	31.2937	14.5182	22.6426	12.8778	7.49743
14.4684	6.47101	6.9155	33.7167	20.5379	10.7355	17.9205	11.6279	22.3502	17.683	25.989	30.9935	14.4169	22.3569	12.9881	7.2736
13.6056	6.39169	6.5262	33.5298	19.9658	10.9764	17.7647	11.1369	22.1454	17.4544	25.6026	30.679	14.3125	22.0499	13.1095	7.04708
12.6942	6.31846	6.13098	33.3302	19.3871	11.2255	17.602	10.6171	21.9336	17.2226	25.2062	30.3534	14.2061	21.7253	13.2418	6.81938
11.7425	6.2522	5.73277	33.119	18.8046	11.4809	17.4345	10.0739	21.7171	16.99	24.8029	30.0201	14.0984	21.387	13.3845	6.59199
10.7586	6.19375	5.33451	32.8972	18.221	11.7409	17.2646	9.51256	21.4986	16.7585	24.3957	29.6822	13.9904	21.0387	13.5374	6.36641
9.75101	6.14396	4.93915	32.6657	17.639	12.0039	17.0945	8.93831	21.2805	16.5305	23.9879	29.3432	13.883	20.6842	13.7001	6.14412
8.72795	6.10369	4.54962	32.4258	17.0615	12.268	16.9265	8.35642	21.0652	16.3081	23.5824	29.0062	13.7771	20.3273	13.8724	5.92662
7.69774	6.0738	4.16886	32.1783	16.4913	12.5315	16.7628	7.77214	20.8552	16.0934	23.1823	28.6746	13.6736	19.9717	14.0539	5.71541
6.66867	6.05513	3.79982	31.9243	15.931	12.7926	16.6058	7.19075	20.653	15.8886	22.7908	28.3517	13.5734	19.6212	14.2444	5.51199
5.64905	6.04853	3.44543	31.6648	15.3834	13.0496	16.4576	6.61751	20.4611	15.6959	22.411	28.0407	13.4774	19.2796	14.4434	5.31784
4.64718	6.05487	3.10863	31.401	14.8513	13.3007	16.3206	6.05767	20.282	15.5175	22.0459	27.7449	13.3865	18.9507	14.6507	5.13446
3.67136	6.075	2.79236	31.1338	14.3376	13.5442	16.197	5.51651	20.1181	15.3555	21.6986	27.4677	13.3016	18.6382	14.866	4.96335
2.7299	6.10976	2.49956	30.8642	13.8448	13.7784	16.0891	4.99928	19.9719	15.2121	21.3722	27.2122	13.2236	18.3459	15.089	4.806
1.8311	6.16002	2.23317	30.5933	13.3758	14.0014	15.9991	4.51125	19.8459	15.0894	21.0699	26.9819	13.1535	18.0776	15.3192	4.6639
0.983253	6.22662	1.99614	30.3221	12.9334	14.2116	15.9293	4.05768	19.7425	14.9896	20.7946	26.7799	13.092	17.8371	15.5566	4.53856
0.194668	6.31042	1.79139	30.0517	12.5203	14.4072	15.8821	3.64383	19.6643	14.915	20.5496	26.6096	13.0401	17.628	15.8006	4.43146
-0.526355	6.41228	1.62187	29.7831	12.1393	14.5864	15.8595	3.27496	19.6137	14.8676	20.3378	26.4743	12.9988	17.4543	16.051	4.3441
-1.17151	6.53303	1.49053	29.5173	11.7932	14.7475	15.864	2.95634	19.5931	14.8496	20.1624	26.3771	12.9689	17.3197	16.3076	4.27797
-1.7325	6.67355	1.40029	29.2554	11.4846	14.8888	15.8977	2.69323	19.6052	14.8632	20.0266	26.3216	12.9512	17.228	16.5698	4.23458
-2.20102	6.83468	1.3541	28.9984	11.2165	15.0084	15.963	2.49089	19.6522	14.9106	19.9332	26.3108	12.9469	17.1829	16.8376	4.21541
-2.56877	7.01728	1.3549	28.7473	10.9914	15.1047	16.0621	2.35459	19.7368	14.9939	19.8856	26.3481	12.9566	17.1882	17.1105	4.22195
-2.82745	7.2222	1.40563	28.5032	10.8123	15.1759	16.1972	2.28958	19.8614	15.1153	19.8867	26.4369	12.9813	17.2476	17.3882	4.25571
-2.96875	7.45028	1.50923	28.267	10.6818	15.2202	16.3707	2.30114	20.0284	15.277	19.9396	26.5803	13.022	17.3651	17.6705	4.31818
-2.98832	7.74731	1.71253	28.0398	10.6006	15.2428	16.6123	2.4097	20.2688	15.5128	20.0628	26.812	13.0876	17.5645	17.9936	4.4425
-2.89269	8.1527	2.05349	27.8209	10.5649	15.2504	16.9452	2.62691	20.6067	15.8498	20.268	27.1575	13.1848	17.8624	18.3899	4.65647
-2.68991	8.65785	2.52175	27.6095	10.5715	15.2438	17.3619	2.94484	21.0341	16.2798	20.5487	27.6077	13.3108	18.2513	18.8532	4.95357
-2.38799	9.25412	3.10698	27.4046	10.6168	15.2237	17.8552	3.35554	21.5434	16.7945	20.8982	28.1534	13.4631	18.7235	19.3771	5.32729
-1.99498	9.93288	3.79881	27.2054	10.6975	15.1907	18.4174	3.85107	22.1265	17.3857	21.3099	28.7857	13.6389	19.2715	19.9555	5.77111
-1.51892	10.6855	4.58689	27.011	10.8101	15.1456	19.0413	4.42349	22.7758	18.0454	21.7772	29.4953	13.8356	19.8876	20.582	6.27853
-0.967822	11.5034	5.46087	26.8203	10.9512	15.0891	19.7195	5.06485	23.4834	18.7651	22.2935	30.2733	14.0505	20.5644	21.2503	6.84302
-0.349738	12.3779	6.4104	26.6326	11.1173	15.0219	20.4444	5.76722	24.2415	19.5369	22.8522	31.1106	14.281	21.2942	21.9541	7.45807
0.327305	13.3003	7.42512	26.4469	11.3051	14.9447	21.2087	6.52266	25.0422	20.3524	23.4466	31.998	14.5243	22.0694	22.6872	8.11717
1.05527	14.2622	8.49468	26.2622	11.511	14.8582	22.0049	7.32322	25.8777	21.2035	24.0702	32.9265	14.7779	22.8825	23.4433	8.8138
1.82612	15.2547	9.60874	26.0777	11.7317	14.7631	22.8257	8.16095	26.7402	22.0819	24.7163	33.887	15.0389	23.726	24.2161	9.54145
2.63183	16.2694	10.7569	25.8924	11.9637	14.6601	23.6635	9.02793	27.6218	22.9795	25.3783	34.8705	15.3049	24.5921	24.9994	10.2936
3.46437	17.2975	11.9289	25.7054	12.2036	14.55	24.5111	9.91621	28.5147	23.8881	26.0496	35.8677	15.573	25.4733	25.7868	11.0637
4.31568	18.3305	13.1143	25.5159	12.448	14.4334	25.3609	10.8178	29.4112	24.7995	26.7236	36.8698	15.8407	26.3622	26.572	11.8453
5.17775	19.3597	14.3028	25.3228	12.6935	14.311	26.2055	11.7249	30.3033	25.7054	27.3936	37.8675	16.1052	27.251	27.3488	12.6319
6.04254	20.3766	15.484	25.1253	12.9365	14.1836	27.0376	12.6294	31.1833	26.5977	28.0531	38.8517	16.3639	28.1322	28.111	13.4169
6.90202	21.3723	16.6476	24.9225	13.1737	14.0518	27.8497	13.5235	32.0432	27.4682	28.6954	39.8135	16.6141	28.9982	28.8521	14.1938
7.74814	22.3385	17.7831	24.7135	13.4016	13.9165	28.6344	14.3991	32.8754	28.3087	29.3139	40.7437	16.8532	29.8415	29.566	14.9562
8.57289	23.2663	18.8804	24.4972	13.6169	13.7781	29.3842	15.2484	33.6719	29.111	29.902	41.6333	17.0785	30.6545	30.2463	15.6974
9.36821	24.1472	19.929	24.2729	13.8161	13.6376	30.0918	16.0634	34.425	29.8669	30.4531	42.4731	17.2873	31.4295	30.8869	16.4111
10.1261	24.9726	20.9185	24.0396	13.9957	13.4955	30.7496	16.8362	35.1267	30.5681	30.9605	43.254	17.4769	32.1591	31.4813	17.0906
10.8385	25.7338	21.8387	23.7964	14.1523	13.3527	31.3504	17.5588	35.7693	31.2065	31.4177	43.9671	17.6447	32.8356	32.0234	17.7294
11.4973	26.4223	22.6791	23.5424	14.2825	13.2097	31.8867	18.2233	36.345	31.774	31.818	44.6031	17.788	33.4514	32.5067	18.3211
12.0947	27.0293	23.4294	23.2766	14.3829	13.0674	32.351	18.8217	36.8458	32.2622	32.1548	45.1531	17.9042	33.9991	32.9252	18.8591
12.6224	27.5463	24.0792	22.9981	14.4501	12.9263	32.736	19.3461	37.2641	32.663	32.4216	45.6079	17.9905	34.4709	33.2724	19.337
13.0725	27.9645	24.6183	22.7061	14.4805	12.7873	33.0341	19.7886	37.5919	32.9683	32.6116	45.9584	18.0444	34.8594	33.5421	19.7481
13.4369	28.2755	25.0362	22.3996	14.4708	12.651	33.2381	20.1412	37.8215	33.1697	32.7182	46.1957	18.063	35.1569	33.728	20.086
13.7077	28.4706	25.3226	22.0777	14.4176	12.5182	33.3404	20.396	37.9449	33.2591	32.735	46.3105	18.0439	35.3558	33.8239	20.3442
13.8767	28.5411	25.4671	21.7394	14.3173	12.3895	33.3337	20.545	37.9545	33.2283	32.6551	46.2938	17.9842	35.4487	33.8234	20.5161
13.936	28.4784	25.4594	21.3839	14.1667	12.2656	33.2106	20.5804	37.8423	33.0692	32.4721	46.1365	17.8813	35.4278	33.7202	20.5952
2.72874	23.4676	21.7834	33.4178	21.8811	13.4185	27.1887	10.8269	26.4316	18.558	27.0147	34.5181	35.8714	24.9156	24.8816	26.3048
2.90138	23.9081	22.165	33.9839	22.3898	13.6363	27.5879	11.0397	26.8742	18.9113	27.5917	35.087	36.1529	25.4735	25.3111	26.6368
3.08546	24.3208	22.5161	34.4834	22.8715	13.8395	27.9348	11.235	27.2698	19.2106	28.1219	35.5594	36.2902	26.0009	25.7028	26.8771
3.27951	24.7063	22.838	34.9201	23.3273	14.0287	28.2323	11.4137	27.6203	19.4592	28.607	35.9412	36.2939	26.4983	26.0587	27.0317
3.48235	25.0653	23.1319	35.2973	23.7581	14.2041	28.4828	11.5766	27.9275	19.66	29.0485	36.2374	36.173	26.966	26.3801	27.1058
3.69287	25.3982	23.3989	35.6185	24.1648	14.3661	28.6887	11.7241	28.1933	19.8159	29.4482	36.4531	35.9365	27.4046	26.6683	27.1047
3.90995	25.7056	23.6403	35.8869	24.5485	14.5147	28.8522	11.8569	28.4196	19.9298	29.8077	36.5931	35.5931	27.8146	26.9245	27.0334
4.13249	25.9881	23.8572	36.1059	24.91	14.6501	28.9755	11.9754	28.6084	20.0048	30.1286	36.6624	35.1516	28.1963	27.1498	26.8972
4.35939	26.2464	24.0508	36.2786	25.2503	14.7725	29.0608	12.0802	28.7615	20.0436	30.4127	36.6659	34.6209	28.5504	27.3453	26.701
4.58956	26.4809	24.2223	36.4084	25.5703	14.882	29.1103	12.1718	28.8809	20.0492	30.6616	36.6086	34.0097	28.8773	27.5123	26.4502
4.82188	26.6923	24.373	36.4986	25.871	14.9788	29.1263	12.2508	28.9684	20.0245	30.8769	36.4954	33.3267	29.1775	27.6519	26.1498
5.05527	26.8811	24.5039	36.5525	26.1533	15.063	29.111	12.3176	29.0259	19.9724	31.0603	36.3313	32.5808	29.4514	27.7652	25.805
5.28862	27.048	24.6162	36.5733	26.4181	15.1349	29.0667	12.3729	29.0554	19.8958	31.2136	36.121	31.7806	29.6995	27.8534	25.4208
5.52084	27.1934	24.7113	36.5643	26.6665	15.1945	28.9954	12.4172	29.0588	19.7976	31.3383	35.8696	30.935	29.9223	27.9177	25.0024
5.75082	27.318	24.7902	36.5289	26.8992	15.242	28.8995	12.4509	29.0379	19.6808	31.4361	35.5821	30.0527	30.1203	27.9592	24.5549
5.97747	27.4224	24.8541	36.4703	27.1173	15.2775	28.7811	12.4747	28.9946	19.5482	31.5088	35.2632	29.1426	30.294	27.9791	24.0835
6.19968	27.5072	24.9043	36.3918	27.3218	15.3013	28.6426	12.489	28.931	19.4027	31.5579	34.918	28.2132	30.4438	27.9785	23.5933
6.41635	27.5728	24.9419	36.2967	27.5134	15.3135	28.4861	12.4944	28.8488	19.2473	31.5851	34.5513	27.2735	30.5702	27.9586	23.0895
6.62639	27.62	24.9681	36.1882	27.6933	15.3142	28.3138	12.4914	28.7499	19.0848	31.5921	34.1682	26.3323	30.6737	27.9205	22.5771
6.82867	27.6493	24.9841	36.0698	27.8622	15.3035	28.1279	12.4806	28.6364	18.9182	31.5806	33.7734	25.3982	30.7548	27.8654	22.0613
7.02211	27.6612	24.9912	35.9446	28.0213	15.2818	27.9308	12.4624	28.51	18.7504	31.5521	33.372	24.4802	30.8138	27.7945	21.5472
7.20557	27.6564	24.9904	35.816	28.1713	15.249	27.7246	12.4375	28.3727	18.5843	31.5085	32.9689	23.5869	30.8514	27.7089	21.0401
7.37795	27.6354	24.9831	35.6873	28.3132	15.2055	27.5115	12.4063	28.2265	18.4227	31.4512	32.569	22.7273	30.8679	27.6098	20.5449
7.5381	27.5988	24.9703	35.5618	28.448	15.1512	27.2939	12.3694	28.0732	18.2686	31.382	32.1773	21.9102	30.8638	27.4984	20.067
7.68486	27.5472	24.9535	35.4429	28.5766	15.0865	27.074	12.3273	27.9147	18.1249	31.3025	31.7987	21.1447	30.8395	27.3758	19.6115
7.81702	27.4811	24.9337	35.3339	28.6999	15.0116	26.8542	12.2805	27.753	17.9946	31.2142	31.4382	20.4398	30.7954	27.2433	19.1836
7.93325	27.4013	24.9124	35.2385	28.8187	14.9266	26.6369	12.2296	27.5901	17.8804	31.1187	31.1008	19.805	30.7318	27.1022	18.7887
8.0319	27.3082	24.891	35.1606	28.9341	14.8319	26.425	12.1751	27.4281	17.7853	31.0171	30.7916	19.251	30.6486	26.9538	18.4326
8.11024	27.2025	24.8718	35.1052	29.0465	14.7282	26.2223	12.1175	27.2694	17.7123	30.91	30.5165	18.7916	30.5448	26.8002	18.1219
8.15898	27.085	24.8609	35.085	29.1556	14.6188	26.04	12.0575	27.119	17.6642	30.7929	30.284	18.4623	30.4135	26.6468	17.8702
8.1632	26.9356	24.8245	35.0472	29.196	14.4759	25.8348	11.9808	26.9229	17.6211	30.6063	30.0304	18.2348	30.224	26.476	17.6538
8.19343	26.7728	24.8057	35.0541	29.3281	14.3273	25.6354	11.9029	26.7739	17.6248	30.5046	29.8702	18.0286	30.0549	26.2709	17.4744
8.21536	26.5547	24.7726	35.0602	29.4906	14.1343	25.3932	11.7975	26.6096	17.6512	30.4044	29.7329	17.8517	29.8482	25.9963	17.3058
8.22996	26.2866	24.7273	35.0665	29.6825	13.9012	25.1126	11.6674	26.4326	17.699	30.3068	29.6177	17.7028	29.6073	25.6582	17.1481
8.2381	25.9723	24.6709	35.0734	29.9018	13.6316	24.7971	11.5146	26.2444	17.7664	30.212	29.5238	17.5801	29.3347	25.2616	17.0008
8.24059	25.6156	24.604	35.0811	30.1461	13.3288	24.4499	11.3413	26.0465	17.8521	30.1203	29.4498	17.4816	29.033	24.8113	16.8632
8.23828	25.2199	24.5275	35.0898	30.4132	12.996	24.0744	11.1494	25.8401	17.9542	30.0318	29.3946	17.4054	28.7047	24.312	16.7345
8.23199	24.7888	24.4419	35.0997	30.7008	12.6364	23.6736	10.941	25.6264	18.0712	29.9466	29.3571	17.3495	28.3524	23.7684	16.6141
8.22254	24.3259	24.3479	35.111	31.0065	12.2534	23.2508	10.718	25.4067	18.2015	29.8646	29.3361	17.312	27.9786	23.1852	16.5013
8.21077	23.8346	24.2463	35.1239	31.328	11.8501	22.8092	10.4825	25.1823	18.3434	29.7861	29.3303	17.291	27.5857	22.5672	16.3952
8.19748	23.3185	24.1376	35.1385	31.663	11.4297	22.3519	10.2365	24.9545	18.4953	29.7111	29.3386	17.2844	27.1764	21.919	16.2953
8.18351	22.7811	24.0224	35.1552	32.0092	10.9956	21.8821	9.98194	24.7243	18.6556	29.6396	29.3598	17.2903	26.7531	21.2454	16.2008
8.16969	22.2259	23.9016	35.1741	32.3642	10.5509	21.4031	9.72085	24.4932	18.8226	29.5719	29.3927	17.3067	26.3183	20.5511	16.1108
8.15683	21.6565	23.7756	35.1953	32.7257	10.0989	20.918	9.45523	24.2624	18.9947	29.5078	29.4362	17.3317	25.8745	19.8407	16.0248
8.14576	21.0763	23.6452	35.219	33.0913	9.64279	20.43	9.1871	24.033	19.1703	29.4475	29.4889	17.3633	25.4243	19.119	15.942
8.13731	20.4888	23.511	35.2455	33.4588	9.18583	19.9423	8.91845	23.8064	19.3477	29.3911	29.5499	17.3996	24.9702	18.3907	15.8617
8.1323	19.8977	23.3737	35.2749	33.8257	8.73124	19.458	8.65128	23.5838	19.5253	29.3387	29.6178	17.4386	24.5147	17.6605	15.7831
8.13156	19.3064	23.2339	35.3075	34.1899	8.28227	18.9804	8.38759	23.3665	19.7015	29.2903	29.6915	17.4782	24.0602	16.9331	15.7055
8.13592	18.7184	23.0922	35.3434	34.5488	7.84216	18.5126	8.12941	23.1557	19.8747	29.2461	29.7699	17.5166	23.6094	16.2132	15.6281
8.1462	18.1373	22.9494	35.3828	34.9003	7.41414	18.0578	7.87872	22.9526	20.0431	29.2061	29.8516	17.5518	23.1647	15.5055	15.5503
8.16325	17.5665	22.8061	35.426	35.242	7.00147	17.6194	7.63754	22.7586	20.2052	29.1703	29.9356	17.5817	22.7287	14.8148	15.4713
8.18788	17.0097	22.6629	35.473	35.5716	6.60741	17.2003	7.40788	22.5749	20.3594	29.139	30.0207	17.6046	22.3039	14.1458	15.3904
8.22095	16.4704	22.5206	35.5243	35.8867	6.23522	16.804	7.19177	22.4027	20.5039	29.1122	30.1057	17.6182	21.8929	13.5032	15.3069
8.26331	15.9521	22.3799	35.5799	36.1852	5.88819	16.4336	6.99123	22.2435	20.6372	29.09	30.1894	17.6207	21.4981	12.8917	15.2199
8.31583	15.4584	22.2413	35.6402	36.4647	5.56968	16.0924	6.80831	22.0985	20.7576	29.0726	30.2708	17.6101	21.1222	12.3162	15.1288
8.37941	14.993	22.1059	35.7055	36.7231	5.28311	15.7839	6.64512	21.9693	20.8633	29.0603	30.3486	17.5842	20.7679	11.7816	15.0329
8.45506	14.5597	21.9743	35.7763	36.9583	5.0321	15.5116	6.50384	21.8574	20.9528	29.0535	30.4221	17.541	20.4378	11.2928	14.9312
8.54398	14.1628	21.848	35.8534	37.1688	4.82081	15.2798	6.3869	21.7651	21.0242	29.0529	30.4904	17.4781	20.1353	10.8554	14.823
8.64821	13.8078	21.7293	35.9393	37.3544	4.65524	15.0948	6.29762	21.6964	21.0751	29.0612	30.5537	17.3924	19.8648	10.4764	14.707
8.77453	13.509	21.6281	36.0447	37.5239	4.55251	14.9753	6.24454	21.667	21.101	29.0903	30.618	17.276	19.6385	10.1722	14.5804
8.90673	13.2522	21.5407	36.1591	37.6779	4.49361	14.9014	6.20076	21.6503	21.0866	29.1272	30.658	17.0935	19.4101	9.92613	14.4429
9.07007	13.0094	21.4107	36.248	37.7333	4.45608	14.8453	6.209	21.6365	21.0798	29.1418	30.7011	16.9545	19.2515	9.72213	14.3027
9.28375	12.7652	21.232	36.3202	37.7207	4.44955	14.8231	6.2699	21.6399	21.0693	29.1625	30.7593	16.8239	19.1441	9.5631	14.1556
9.5442	12.5218	21.0099	36.3785	37.6457	4.4726	14.8332	6.38005	21.66	21.0558	29.1887	30.832	16.7017	19.0848	9.44619	14.0019
9.84731	12.2796	20.7478	36.424	37.5121	4.52344	14.8734	6.53569	21.6954	21.0393	29.2196	30.9177	16.5877	19.0704	9.36872	13.8422
10.1889	12.0391	20.449	36.4574	37.3235	4.60021	14.9414	6.733	21.7449	21.0198	29.2543	31.0152	16.4813	19.0977	9.32806	13.6768
10.5646	11.8007	20.1164	36.4796	37.0836	4.70104	15.0349	6.96815	21.8071	20.9973	29.2918	31.1231	16.3821	19.1634	9.32158	13.5063
10.9704	11.5646	19.7531	36.4913	36.7957	4.82406	15.1517	7.23732	21.8807	20.9717	29.3312	31.2398	16.2898	19.2644	9.34668	13.331
11.4018	11.3311	19.3621	36.4931	36.4634	4.96739	15.2893	7.53665	21.9644	20.9429	29.3717	31.3639	16.2039	19.3973	9.40073	13.1514
11.8547	11.1006	18.9465	36.4858	36.0902	5.12915	15.4456	7.86232	22.0568	20.9108	29.4122	31.494	16.124	19.5589	9.48111	12.9679
12.3247	10.8734	18.5093	36.4702	35.6795	5.30746	15.6181	8.21049	22.1566	20.8753	29.4519	31.6286	16.0497	19.746	9.58521	12.781
12.8077	10.6496	18.0534	36.4468	35.2349	5.50044	15.8045	8.57731	22.2623	20.8365	29.4898	31.7663	15.9805	19.9552	9.71042	12.5911
13.2993	10.4297	17.5819	36.4165	34.7598	5.7062	16.0026	8.95895	22.3728	20.7942	29.525	31.9056	15.9159	20.1834	9.85411	12.3986
13.7954	10.2138	17.0977	36.3799	34.2577	5.92286	16.21	9.35156	22.4865	20.7483	29.5566	32.0451	15.8557	20.4273	10.0137	12.204
14.2915	10.0024	16.6039	36.3377	33.732	6.14855	16.4244	9.7513	22.6023	20.6987	29.5836	32.1833	15.7993	20.6836	10.1865	12.0077
14.7836	9.79563	16.1034	36.2907	33.1864	6.38138	16.6435	10.1543	22.7186	20.6454	29.6052	32.3188	15.7463	20.9491	10.3699	11.8101
15.2673	9.59384	15.5994	36.2394	32.6241	6.61947	16.865	10.5568	22.8343	20.5884	29.6203	32.4501	15.6964	21.2205	10.5614	11.6118
15.7383	9.3973	15.0947	36.1847	32.0488	6.86094	17.0864	10.9549	22.9479	20.5274	29.6281	32.5758	15.649	21.4946	10.7582	11.413
16.1925	9.2063	14.5924	36.1273	31.4639	7.10389	17.3056	11.3448	23.0581	20.4626	29.6277	32.6944	15.6037	21.7682	10.9579	11.2144
16.6254	9.02114	14.0955	36.0678	30.873	7.34647	17.5202	11.7226	23.1635	20.3937	29.618	32.8045	15.5602	22.0379	11.1577	11.0162
17.0329	8.8421	13.6071	36.0069	30.2794	7.58677	17.7279	12.0845	23.2628	20.3207	29.5983	32.9046	15.5181	22.3006	11.355	10.819
17.4107	8.66947	13.13	35.9454	29.6867	7.82291	17.9263	12.4266	23.3547	20.2436	29.5675	32.9934	15.4768	22.5529	11.5473	10.6232
17.7545	8.50354	12.6674	35.884	29.0984	8.05302	18.1132	12.7451	23.4378	20.1622	29.5247	33.0693	15.4361	22.7917	11.7318	10.4292
18.0601	8.34461	12.2222	35.8234	28.518	8.2752	18.2861	13.0361	23.5108	20.0766	29.4691	33.131	15.3955	23.0138	11.906	10.2375
18.3231	8.19297	11.7976	35.7644	27.9492	8.48757	18.4428	13.2959	23.5725	19.9867	29.3998	33.177	15.3546	23.2159	12.0671	10.0486
18.5392	8.04894	11.3967	35.7077	27.3954	8.68823	18.581	13.5204	23.6214	19.8926	29.3158	33.206	15.3133	23.3948	12.2125	9.86279
18.7041	7.91282	11.0225	35.6543	26.8607	8.87529	18.6983	13.7059	23.6565	19.7942	29.2164	33.2169	15.2714	23.5474	12.3394	9.68066
18.8133	7.78499	10.6787	35.6051	26.349	9.04681	18.7922	13.8483	23.6768	19.692	29.1008	33.2085	15.2291	23.6708	12.4448	9.50272
18.8616	7.666	10.3696	35.5621	25.8663	9.20075	18.8602	13.9434	23.6819	19.5871	28.969	33.1811	15.188	23.7628	12.525	9.32969
18.841	7.55739	10.1054	35.5319	25.4271	9.33449	18.8988	13.9853	23.6758	19.4854	28.8238	33.1407	15.1579	23.8252	12.5715	9.16337
18.7331	7.43371	9.87608	35.4989	24.9751	9.41804	18.8808	13.9585	23.6127	19.3456	28.6146	33.0327	15.1152	23.8365	12.5556	8.99992
18.5569	7.34044	9.64558	35.4484	24.5561	9.52712	18.8624	13.8837	23.555	19.2208	28.4196	32.9238	15.0606	23.8062	12.5793	8.83455
18.2636	7.24532	9.38357	35.3743	24.1059	9.65858	18.8198	13.7381	23.4696	19.0753	28.1887	32.7777	14.9966	23.7284	12.6173	8.65631
17.8631	7.15008	9.09456	35.2797	23.6291	9.8105	18.7546	13.527	23.3598	18.9115	27.9259	32.5976	14.9242	23.6068	12.6686	8.46649
17.364	7.05574	8.78181	35.1659	23.129	9.98109	18.6689	13.2557	23.2281	18.7317	27.6345	32.3868	14.8443	23.4451	12.7327	8.26655
16.7747	6.96321	8.44835	35.0342	22.6084	10.1686	18.565	12.9295	23.077	18.538	27.3177	32.1486	14.7579	23.2471	12.8092	8.05797
16.1036	6.87338	8.09717	34.8855	22.0701	10.3713	18.4451	12.5536	22.909	18.3325	26.9785	31.8863	14.6657	23.0164	12.8979	7.84225
15.359	6.7871	7.73124	34.7211	21.5169	10.5874	18.3115	12.1333	22.7265	18.1175	26.6201	31.6031	14.5688	22.757	12.9984	7.62088
14.5491	6.70525	7.3535	34.5419	20.9516	10.8151	18.1664	11.6739	22.5321	17.8952	26.2455	31.3023	14.468	22.4726	13.1103	7.39535
13.6825	6.62867	6.9669	34.349	20.3771	11.0528	18.0122	11.1805	22.3283	17.6676	25.858	30.9873	14.3642	22.167	13.2334	7.16715
12.7672	6.55823	6.5744	34.1434	19.7959	11.2986	17.851	10.6586	22.1174	17.437	25.4605	30.6613	14.2584	21.8439	13.3673	6.93778
11.8117	6.49478	6.17893	33.9261	19.211	11.5508	17.6852	10.1133	21.9021	17.2056	25.0562	30.3276	14.1513	21.5071	13.5118	6.70873
10.8242	6.43919	5.78343	33.6983	18.6251	11.8077	17.517	9.54988	21.6847	16.9754	24.6481	29.9895	14.044	21.1603	13.6664	6.48151
9.81304	6.39229	5.39085	33.4609	18.0409	12.0675	17.3486	8.97367	21.4678	16.7488	24.2394	29.6504	13.9374	20.8075	13.831	6.25759
8.78658	6.35496	5.00413	33.215	17.4613	12.3285	17.1824	8.38991	21.2539	16.5278	23.8332	29.3134	13.8323	20.4523	14.0052	6.03849
7.75309	6.32804	4.62621	32.9615	16.889	12.5888	17.0207	7.80386	21.0453	16.3146	23.4325	28.9819	13.7296	20.0985	14.1886	5.8257
6.7209	6.3124	4.26004	32.7017	16.3267	12.8469	16.8656	7.22079	20.8447	16.1114	23.0405	28.6591	13.6303	19.75	14.381	5.6207
5.69831	6.30889	3.90856	32.4364	15.7773	13.1009	16.7194	6.64599	20.6545	15.9204	22.6603	28.3485	13.5353	19.4104	14.5821	5.42501
4.69365	6.31837	3.5747	32.1668	15.2435	13.349	16.5846	6.08473	20.4771	15.7438	22.2949	28.0532	13.4455	19.0836	14.7915	5.24011
3.71525	6.34171	3.26142	31.8938	14.7281	13.5896	16.4632	5.54228	20.3151	15.5837	21.9476	27.7767	13.3617	18.7735	15.009	5.06751
2.77145	6.37977	2.97167	31.6185	14.2339	13.8209	16.3576	5.02395	20.1711	15.4424	21.6213	27.5222	13.2849	18.4836	15.2342	4.9087
1.8706	6.43343	2.70839	31.342	13.7636	14.0412	16.2702	4.53502	20.0474	15.322	21.3193	27.293	13.2161	18.218	15.4669	4.76519
1.02109	6.50355	2.47454	31.0652	13.3202	14.2487	16.2031	4.08084	19.9467	15.2248	21.0447	27.0925	13.1561	17.9804	15.7067	4.63849
0.231339	6.59105	2.27307	30.7894	12.9064	14.4417	16.1588	3.66674	19.8714	15.153	20.8008	26.9242	13.106	17.7748	15.9535	4.5301
-0.490131	6.69683	2.10698	30.5154	12.5251	14.6185	16.1396	3.29816	19.8243	15.1089	20.5907	26.7915	13.0666	17.6049	16.2069	4.44156
-1.13464	6.82189	1.97927	30.2445	12.1793	14.7775	16.1481	2.98063	19.8082	15.0949	20.4178	26.698	13.0391	17.4749	16.4669	4.37442
-1.69314	6.96733	1.89303	29.9778	11.8723	14.9171	16.1868	2.71998	19.8259	15.1137	20.286	26.6477	13.0248	17.3891	16.7334	4.33028
-2.15554	7.13458	1.85152	29.7167	11.6079	15.036	16.259	2.5228	19.8815	15.1686	20.1996	26.6456	13.0251	17.3526	17.0068	4.31091
-2.50826	7.32626	1.85867	29.4631	11.392	15.1339	16.3699	2.3983	19.9812	15.2652	20.1662	26.6997	13.0433	17.3729	17.2891	4.31859
-2.71647	7.55203	1.92241	29.2228	11.2437	15.2156	16.5363	2.3715	20.1477	15.4228	20.2102	26.8378	13.0912	17.4732	17.5906	4.35882
-2.80668	7.78215	2.02775	28.9616	11.1573	15.243	16.7369	2.41244	20.3389	15.6161	20.3084	27.0143	13.1461	17.6151	17.8829	4.3963
-2.82564	8.07054	2.22078	28.7255	11.0742	15.2648	16.9769	2.52039	20.5794	15.8458	20.4298	27.2475	13.2127	17.8213	18.2054	4.52443
-2.72894	8.46854	2.5545	28.4971	11.0364	15.2703	17.3071	2.73723	20.9163	16.1764	20.6324	27.5925	13.3094	18.1241	18.5997	4.74036
-2.52501	8.96657	3.01623	28.276	11.0406	15.2611	17.7209	3.05481	21.3425	16.5998	20.9103	28.0418	13.4345	18.5172	19.0606	5.03896
-2.22196	9.55582	3.59515	28.0615	11.0835	15.2383	18.2111	3.46516	21.8504	17.108	21.2569	28.5865	13.5857	18.9935	19.582	5.41399
-1.82785	10.2276	4.28074	27.8525	11.1617	15.2027	18.7702	3.9603	22.4321	17.6927	21.6656	29.2176	13.7603	19.5454	20.1578	5.85902
-1.35072	10.9732	5.06259	27.6483	11.2718	15.155	19.3909	4.5323	23.0799	18.3457	22.1299	29.926	13.9559	20.1654	20.7817	6.36759
-0.798614	11.7841	5.93031	27.448	11.4104	15.0959	20.0657	5.17321	23.786	19.0588	22.6431	30.7028	14.1696	20.846	21.4474	6.9332
-0.179575	12.6515	6.87352	27.2505	11.574	15.0261	20.7873	5.87509	24.5425	19.8239	23.1987	31.5387	14.3988	21.5796	22.1485	7.54934
0.498363	13.5669	7.88187	27.055	11.7592	14.9464	21.5483	6.62998	25.3417	20.6327	23.79	32.4248	14.6409	22.3586	22.879	8.2095
1.22716	14.5216	8.94498	26.8607	11.9625	14.8574	22.3411	7.42996	26.1756	21.477	24.4104	33.3519	14.8933	23.1755	23.6324	8.90718
1.99879	15.507	10.0525	26.6665	12.1806	14.7599	23.1584	8.26707	27.0365	22.3486	25.0533	34.311	15.1531	24.0226	24.4026	9.63586
2.8052	16.5145	11.1941	26.4716	12.4099	14.6546	23.9928	9.13337	27.9165	23.2394	25.712	35.2931	15.4179	24.8924	25.1831	10.389
3.63836	17.5354	12.3593	26.275	12.6472	14.5422	24.8369	10.0209	28.8078	24.1411	26.3801	36.2889	15.6848	25.7773	25.9678	11.1602
4.49023	18.5612	13.5379	26.0758	12.8888	14.4234	25.6831	10.9218	29.7026	25.0455	27.0507	37.2894	15.9513	26.6698	26.7503	11.9428
5.35277	19.5831	14.7195	25.8732	13.1315	14.2989	26.5242	11.828	30.5931	25.9445	27.7174	38.2856	16.2146	27.5622	27.5245	12.7303
6.21794	20.5925	15.8936	25.6662	13.3718	14.1695	27.3526	12.7316	31.4713	26.8298	28.3735	39.2684	16.4722	28.447	28.2839	13.5163
7.0777	21.5809	17.05	25.4539	13.6062	14.0358	28.161	13.6247	32.3296	27.6932	29.0124	40.2286	16.7213	29.3165	29.0223	14.2942
7.924	22.5395	18.1783	25.2353	13.8313	13.8985	28.9419	14.4993	33.16	28.5265	29.6274	41.1572	16.9592	30.1633	29.7335	15.0575
8.74878	23.4598	19.268	25.0097	14.0436	13.7585	29.6879	15.3474	33.9547	29.3215	30.212	42.0451	17.1834	30.9797	30.4111	15.7996
9.544	24.333	20.3089	24.776	14.2398	13.6164	30.3916	16.1612	34.706	30.0701	30.7595	42.8832	17.391	31.7582	31.0489	16.5142
10.3016	25.1506	21.2905	24.5333	14.4164	13.4729	31.0455	16.9325	35.4058	30.7639	31.2633	43.6624	17.5796	32.4911	31.6405	17.1945
11.0134	25.9039	22.2024	24.2808	14.5699	13.3289	31.6421	17.6536	36.0465	31.3947	31.7166	44.3736	17.7463	33.1708	32.1798	17.8342
11.6715	26.5843	23.0342	24.0176	14.6968	13.185	32.174	18.3163	36.6201	31.9544	32.113	45.0077	17.8886	33.7898	32.6604	18.4266
12.2675	27.1829	23.7752	23.7428	14.7937	13.0422	32.6338	18.9126	37.1189	32.4346	32.4457	45.5555	18.0038	34.3403	33.0759	18.9653
12.7932	27.6911	24.415	23.4556	14.8571	12.9013	33.0138	19.4344	37.5348	32.827	32.7079	46.0079	18.0891	34.8148	33.4202	19.4436
13.2401	28.1	24.9424	23.1551	14.8833	12.7635	33.3063	19.8734	37.8599	33.123	32.8929	46.3556	18.1421	35.2055	33.6868	19.855
13.5991	28.4003	25.3458	22.8408	14.8684	12.6306	33.5032	20.2209	38.0861	33.3139	32.9935	46.5891	18.16	35.5042	33.8694	20.1926
13.8587	28.5814	25.6105	22.5129	14.8077	12.5063	33.5953	20.4665	38.2046	33.3893	33.0013	46.6979	18.1405	35.7021	33.9613	20.4492
13.994	28.6251	25.705	22.1754	14.6905	12.4066	33.5652	20.59	38.2025	33.3308	32.9018	46.6664	18.082	35.7845	33.9542	20.6146
13.994	28.5	25.6116	21.8306	14.5104	12.3234	33.3951	20.5743	38.0696	33.0954	32.6784	46.4899	17.9697	35.7682	33.824	20.6804
2.99203	23.9194	22.1193	33.9799	22.4637	13.5884	27.5416	11.0733	26.909	19.0763	27.7948	35.2977	36.1486	25.6341	25.2954	26.768
3.16577	24.3569	22.4982	34.5447	22.9734	13.8031	27.936	11.2868	27.3446	19.4319	28.3686	35.8633	36.426	26.1904	25.7243	27.0973
3.35235	24.7667	22.8462	35.0411	23.456	14.0022	28.2759	11.4821	27.733	19.733	28.8965	36.3309	36.5538	26.7169	26.1136	27.333
3.54948	25.1493	23.1648	35.474	23.9127	14.1867	28.5656	11.6606	28.0762	19.9832	29.3795	36.707	36.5457	27.2136	26.4663	27.4822
3.75565	25.5053	23.4553	35.8472	24.3443	14.3574	28.8079	11.823	28.3762	20.1854	29.8192	36.9972	36.4121	27.6808	26.7842	27.5505
3.96958	25.8353	23.719	36.1641	24.7519	14.5143	29.0054	11.9699	28.6348	20.3427	30.2169	37.2066	36.1623	28.1189	27.0686	27.5433
4.1901	26.1399	23.957	36.4282	25.1364	14.6579	29.1603	12.102	28.854	20.4581	30.5745	37.3403	35.8056	28.5283	27.3208	27.466
4.41606	26.4195	24.1706	36.6428	25.4986	14.7883	29.275	12.2198	29.0356	20.5343	30.8935	37.4033	35.3508	28.9095	27.5421	27.3237
4.64631	26.6749	24.361	36.8113	25.8397	14.9056	29.3518	12.3239	29.1817	20.5744	31.1756	37.4004	34.8069	29.263	27.7337	27.1215
4.87975	26.9065	24.5293	36.937	26.1604	15.01	29.3928	12.4148	29.2939	20.5813	31.4224	37.3367	34.1827	29.5891	27.8967	26.8647
5.11526	27.115	24.6768	37.0232	26.4619	15.1018	29.4005	12.493	29.3744	20.5579	31.6355	37.2172	33.4871	29.8885	28.0323	26.5584
5.35172	27.301	24.8046	37.0731	26.7448	15.1811	29.3769	12.5592	29.425	20.5071	31.8168	37.0467	32.7288	30.1614	28.1418	26.2078
5.58801	27.4649	24.914	37.0902	27.0104	15.248	29.3244	12.6137	29.4475	20.4318	31.9677	36.8302	31.9168	30.4085	28.2262	25.8179
5.82303	27.6075	25.0062	37.0776	27.2593	15.3027	29.2452	12.6572	29.444	20.3349	32.09	36.5726	31.0597	30.6301	28.2867	25.394
6.05566	27.7293	25.0823	37.0388	27.4927	15.3453	29.1415	12.6902	29.4162	20.2193	32.1853	36.2789	30.1665	30.8268	28.3245	24.9412
6.28476	27.8308	25.1435	36.9769	27.7114	15.3761	29.0156	12.7132	29.3662	20.088	32.2552	35.9541	29.246	30.999	28.3408	24.4646
6.50923	27.9127	25.1911	36.8954	27.9164	15.3952	28.8697	12.7267	29.2958	19.9438	32.3015	35.6029	28.307	31.1471	28.3368	23.9695
6.72792	27.9756	25.2263	36.7976	28.1086	15.4028	28.706	12.7314	29.207	19.7897	32.3257	35.2304	27.3585	31.2717	28.3135	23.4609
6.93969	28.0199	25.2502	36.6868	28.2889	15.399	28.5269	12.7277	29.1016	19.6285	32.3295	34.8416	26.4092	31.373	28.2723	22.9441
7.14337	28.0463	25.2642	36.5663	28.4583	15.384	28.3346	12.7161	28.9817	19.4632	32.3144	34.4414	25.4683	31.4516	28.2142	22.4243
7.33779	28.0554	25.2695	36.4396	28.6176	15.3581	28.1315	12.6972	28.8491	19.2966	32.2822	34.0347	24.5447	31.5079	28.1406	21.9066
7.52169	28.0478	25.2672	36.3101	28.7679	15.3213	27.9199	12.6715	28.7057	19.1317	32.2344	33.6265	23.6477	31.5421	28.0525	21.3963
7.6938	28.024	25.2588	36.1812	28.9099	15.274	27.7023	12.6396	28.5536	18.9715	32.1724	33.2219	22.7866	31.5547	27.9513	20.8988
7.85271	27.9847	25.2456	36.0567	29.0447	15.2164	27.4811	12.602	28.3948	18.8187	32.0977	32.8259	21.9712	31.5458	27.8383	20.4196
7.9968	27.9304	25.2292	35.9404	29.173	15.1489	27.2592	12.5592	28.2314	18.6763	32.0117	32.4437	21.212	31.5154	27.7149	19.9641
8.12404	27.8617	25.2112	35.8366	29.2956	15.0719	27.0397	12.5118	28.0655	18.5472	31.9152	32.0806	20.5207	31.4632	27.5828	19.5387
8.23148	27.7793	25.1939	35.7508	29.4132	14.9863	26.827	12.4602	27.8998	18.4343	31.8085	31.7425	19.912	31.3879	27.444	19.1502
8.31369	27.6839	25.1813	35.691	29.5258	14.8939	26.6279	12.4051	27.7377	18.3405	31.6901	31.4362	19.4088	31.2861	27.3019	18.8081
8.35657	27.5765	25.1824	35.6754	29.6323	14.7995	26.4585	12.3469	27.5857	18.2687	31.5518	31.1726	19.0618	31.1465	27.1645	18.531
8.32656	27.4159	25.1305	35.6013	29.6009	14.6484	26.2351	12.2578	27.336	18.1788	31.2706	30.8241	18.8251	30.9069	26.9993	18.2721
8.30773	27.246	25.0686	35.5236	29.5795	14.4814	25.9955	12.1665	27.0876	18.1139	31.0153	30.5054	18.5929	30.6715	26.8137	18.0369
8.33766	27.0814	25.053	35.5346	29.716	14.3322	25.7956	12.087	26.9373	18.1165	30.9113	30.3421	18.3858	30.4911	26.6045	17.8572
8.35843	26.8579	25.0199	35.5426	29.8801	14.1355	25.5493	11.9783	26.768	18.1418	30.8058	30.2001	18.2078	30.2712	26.3228	17.6873
8.37155	26.5826	24.973	35.5497	30.0722	13.8975	25.2631	11.8441	26.5845	18.1883	30.7017	30.0796	18.0574	30.0161	25.9764	17.5278
8.37806	26.2604	24.9143	35.5569	30.291	13.6223	24.9413	11.6869	26.3892	18.2545	30.5998	29.98	17.9331	29.7289	25.5708	17.3782
8.37889	25.8952	24.8448	35.5647	30.5345	13.3136	24.5875	11.509	26.1836	18.3388	30.5008	29.9003	17.8328	29.4124	25.1111	17.2382
8.37491	25.4909	24.7654	35.5735	30.8007	12.9748	24.2052	11.3125	25.9695	18.4395	30.4048	29.8393	17.7547	29.0693	24.6023	17.107
8.36698	25.0512	24.6769	35.5835	31.0874	12.6093	23.7976	11.0994	25.748	18.5551	30.312	29.7959	17.6969	28.7022	24.0493	16.984
8.35595	24.5796	24.58	35.5949	31.3922	12.2203	23.3681	10.8718	25.5207	18.684	30.2226	29.7691	17.6573	28.3136	23.4567	16.8684
8.34265	24.0797	24.4755	35.608	31.7129	11.8112	22.9199	10.6317	25.2887	18.8243	30.1367	29.7576	17.6341	27.9061	22.8293	16.7597
8.32791	23.555	24.364	35.6231	32.0472	11.3852	22.4563	10.3811	25.0534	18.9747	30.0544	29.7602	17.6253	27.4822	22.1719	16.6569
8.31257	23.0092	24.2461	35.6402	32.3929	10.9456	21.9803	10.1221	24.816	19.1334	29.9759	29.7759	17.6289	27.0444	21.4892	16.5595
8.29746	22.4458	24.1227	35.6597	32.7474	10.4957	21.4953	9.85668	24.5778	19.2987	29.9012	29.8033	17.6429	26.5954	20.7859	16.4668
8.28343	21.8683	23.9943	35.6817	33.1087	10.0386	21.0045	9.58684	24.3402	19.4691	29.8304	29.8415	17.6654	26.1375	20.0669	16.3778
8.2713	21.2803	23.8617	35.7065	33.4744	9.57777	20.5111	9.3146	24.1043	19.6429	29.7637	29.8891	17.6943	25.6734	19.3367	16.2921
8.26193	20.6853	23.7255	35.7343	33.8421	9.11637	20.0183	9.04199	23.8715	19.8185	29.7011	29.945	17.7278	25.2055	18.6002	16.2087
8.25614	20.0868	23.5863	35.7653	34.2096	8.6577	19.5294	8.77103	23.6431	19.9942	29.6428	30.0081	17.7638	24.7366	17.8621	16.127
8.2548	19.4885	23.445	35.7997	34.5746	8.20505	19.0476	8.50375	23.4204	20.1684	29.5889	30.0771	17.8004	24.269	17.1271	16.0463
8.25876	18.8939	23.3022	35.8378	34.9348	7.76175	18.5761	8.2422	23.2046	20.3395	29.5395	30.1511	17.8355	23.8053	16.4	15.9658
8.26889	18.3066	23.1586	35.8799	35.288	7.33112	18.1184	7.98842	22.9973	20.5057	29.4948	30.2287	17.8672	23.3482	15.6857	15.8848
8.28608	17.7302	23.015	35.9262	35.632	6.91655	17.6777	7.74449	22.7997	20.6655	29.4551	30.309	17.8934	22.9003	14.989	15.8024
8.31126	17.1685	22.8721	35.9772	35.9646	6.5215	17.2575	7.51252	22.6134	20.817	29.4205	30.3908	17.912	22.4643	14.3146	15.7181
8.34538	16.6252	22.7309	36.0333	36.2837	6.14954	16.8613	7.29467	22.4399	20.9588	29.3915	30.4731	17.921	22.0428	13.6678	15.6309
8.38951	16.1042	22.5923	36.095	36.5875	5.80441	16.4929	7.09317	22.2811	21.0889	29.3686	30.555	17.9181	21.6388	13.0535	15.54
8.44483	15.6098	22.4576	36.1632	36.8743	5.49023	16.1565	6.91046	22.139	21.2056	29.3525	30.6358	17.9011	21.2554	12.4772	15.4447
8.51286	15.1465	22.3285	36.2394	37.1429	5.21179	15.857	6.74927	22.0166	21.3068	29.3448	30.7151	17.8673	20.8962	11.945	15.3438
8.59576	14.7205	22.2076	36.326	37.3937	4.97548	15.6011	6.61308	21.9183	21.3903	29.3482	30.7933	17.8134	20.566	11.4642	15.2363
8.69752	14.3408	22.1005	36.429	37.63	4.79188	15.4002	6.50738	21.8531	21.4529	29.3691	30.873	17.7343	20.2725	11.0458	15.1202
8.82846	14.0279	22.0223	36.5653	37.867	4.68626	15.2821	6.44457	21.8448	21.4881	29.4264	30.9642	17.6186	20.0338	10.713	14.9914
8.96023	13.7531	21.9676	36.7185	38.1182	4.62608	15.214	6.3739	21.8492	21.4663	29.5041	31.0237	17.3956	19.7595	10.4359	14.8491
9.08429	13.4932	21.8923	36.8436	38.2902	4.56453	15.1383	6.30934	21.8226	21.4317	29.5396	31.0466	17.1692	19.4897	10.1797	14.7051
9.24855	13.2546	21.7686	36.9413	38.3418	4.53031	15.085	6.31743	21.8081	21.4195	29.5489	31.0856	17.0242	19.3285	9.97332	14.5598
9.46256	13.0123	21.5922	37.0191	38.3215	4.52658	15.0646	6.37785	21.8094	21.4021	29.5633	31.1379	16.8861	19.2175	9.8129	14.4074
9.72296	12.7693	21.3704	37.0814	38.2369	4.55211	15.076	6.48727	21.8266	21.381	29.5829	31.2038	16.7558	19.1542	9.69497	14.2485
10.0258	12.5269	21.1076	37.1299	38.0928	4.60527	15.1173	6.64204	21.8589	21.3565	29.6069	31.2824	16.6332	19.1356	9.61665	14.0835
10.3669	12.2858	20.8076	37.166	37.8933	4.68425	15.1862	6.83839	21.9052	21.3289	29.6346	31.3725	16.5183	19.1587	9.57521	13.9129
10.7421	12.0466	20.4735	37.1906	37.6422	4.78724	15.2806	7.07252	21.964	21.2981	29.6652	31.4729	16.4106	19.2202	9.56797	13.7371
11.1472	11.8095	20.1085	37.2046	37.343	4.91236	15.3981	7.34061	22.0343	21.2642	29.6976	31.5821	16.3097	19.3169	9.59228	13.5565
11.5779	11.575	19.7159	37.2086	36.9994	5.05777	15.5364	7.63883	22.1147	21.2272	29.7311	31.6988	16.2154	19.4456	9.6455	13.3717
12.03	11.3434	19.2986	37.2036	36.6149	5.22158	15.6933	7.96334	22.2037	21.1869	29.7647	31.8215	16.1271	19.6031	9.725	13.183
12.4992	11.115	18.8596	37.1902	36.1931	5.40192	15.8664	8.31032	22.3003	21.1433	29.7975	31.9488	16.0445	19.786	9.82815	12.9908
12.9812	10.8901	18.4021	37.1691	35.7375	5.5969	16.0535	8.67591	22.4028	21.0964	29.8285	32.0793	15.9672	19.9912	9.95232	12.7957
13.4718	10.669	17.9291	37.1412	35.2515	5.80466	16.2521	9.05629	22.5102	21.0461	29.8569	32.2115	15.8947	20.2155	10.0949	12.5981
13.9668	10.4521	17.4435	37.1071	34.7388	6.02332	16.4601	9.4476	22.6209	20.9924	29.8818	32.3441	15.8267	20.4555	10.2532	12.3983
14.4619	10.2396	16.9485	37.0675	34.2027	6.25098	16.675	9.84601	22.7338	20.9351	29.9022	32.4755	15.7628	20.708	10.4247	12.1969
14.9527	10.0318	16.447	37.0232	33.6468	6.48576	16.8946	10.2477	22.8474	20.8742	29.9172	32.6043	15.7024	20.9699	10.6067	11.9942
15.4351	9.829	15.942	36.9748	33.0747	6.72579	17.1165	10.6487	22.9604	20.8097	29.9258	32.7292	15.6454	21.2378	10.7966	11.7908
15.9047	9.63152	15.4367	36.9232	32.4899	6.96918	17.3384	11.0454	23.0714	20.7415	29.9273	32.8486	15.5912	21.5085	10.9917	11.5871
16.3573	9.43965	14.934	36.8691	31.8958	7.21404	17.558	11.4337	23.1793	20.6696	29.9206	32.9613	15.5395	21.7788	11.1894	11.3835
16.7886	9.25368	14.437	36.8131	31.2962	7.45849	17.7729	11.8099	23.2827	20.5939	29.9049	33.0657	15.49	22.0456	11.387	11.1804
17.1942	9.07391	13.9489	36.7561	30.6945	7.70064	17.9809	12.17	23.3802	20.5144	29.8793	33.1606	15.4424	22.3055	11.5818	10.9784
17.5699	8.90067	13.4726	36.6989	30.0945	7.93859	18.1796	12.5103	23.4706	20.4312	29.8429	33.2446	15.3963	22.5555	11.7712	10.7778
17.9113	8.73426	13.0114	36.6424	29.4998	8.17044	18.3665	12.8268	23.5528	20.3443	29.7949	33.3165	15.3516	22.7923	11.9524	10.5792
18.2139	8.57502	12.5686	36.5873	28.9145	8.39429	18.5395	13.1156	23.6255	20.2539	29.7344	33.375	15.3082	23.013	12.1225	10.383
18.4734	8.42333	12.1476	36.5349	28.3427	8.6082	18.696	13.3727	23.6877	20.1603	29.661	33.4191	15.2665	23.2146	12.2786	10.1898
18.6849	8.27961	11.7523	36.4865	27.789	8.81021	18.8336	13.5941	23.7387	20.0641	29.5739	33.4484	15.227	23.3944	12.4174	10.0002
18.8434	8.14445	11.3871	36.444	27.2597	8.99826	18.9497	13.7755	23.7784	19.9665	29.4732	33.4631	15.1917	23.5503	12.5349	9.81482
18.9425	8.0188	11.059	36.4114	26.764	9.17008	19.0413	13.9119	23.8082	19.8709	29.36	33.4656	15.1655	23.6818	12.6257	9.63495
18.9718	7.905	10.7823	36.3986	26.3232	9.32261	19.1041	13.9963	23.8353	19.7866	29.2394	33.4667	15.1642	23.7936	12.6779	9.46318
18.8954	7.75107	10.5357	36.3802	25.8263	9.40159	19.0872	14.001	23.7735	19.6338	29.0132	33.3651	15.147	23.8493	12.6332	9.29155
18.7688	7.60705	10.3078	36.342	25.3295	9.45589	19.0432	13.958	23.6749	19.4594	28.7592	33.2123	15.0926	23.8483	12.5827	9.1221
18.5898	7.51807	10.0843	36.2911	24.9121	9.56022	19.0225	13.8782	23.617	19.3339	28.5627	33.0994	15.0372	23.8161	12.6042	8.95389
18.2888	7.42509	9.82658	36.2134	24.4589	9.68644	18.9768	13.7256	23.5287	19.1857	28.327	32.9467	14.9711	23.7347	12.6399	8.77264
17.8785	7.33104	9.54053	36.1135	23.9772	9.83301	18.9083	13.5067	23.4148	19.0184	28.0579	32.7591	14.8962	23.6088	12.689	8.57981
17.3687	7.23743	9.23006	35.9936	23.4711	9.99825	18.8195	13.2273	23.2785	18.8348	27.7596	32.5406	14.8137	23.4427	12.751	8.37688
16.7683	7.14543	8.89853	35.8553	22.9441	10.1804	18.7126	12.893	23.1226	18.6371	27.4356	32.2947	14.7246	23.2402	12.8257	8.16536
16.086	7.05604	8.54907	35.6998	22.3992	10.3778	18.5898	12.5091	22.9499	18.4279	27.0892	32.0247	14.6298	23.0053	12.9127	7.94674
15.3302	6.9702	8.18476	35.5284	21.8394	10.5887	18.4535	12.0809	22.7628	18.2091	26.7237	31.734	14.5303	22.7417	13.0115	7.7225
14.5094	6.88881	7.80861	35.3421	21.2675	10.8113	18.3058	11.6138	22.5639	17.9832	26.3422	31.426	14.427	22.4534	13.122	7.49416
13.6319	6.81277	7.4236	35.1422	20.6864	11.0439	18.1492	11.113	22.3558	17.7522	25.9479	31.1041	14.3209	22.144	13.2438	7.2632
12.7062	6.74296	7.0327	34.9295	20.0989	11.2847	17.9858	10.5838	22.141	17.5185	25.544	30.7715	14.2129	21.8173	13.3766	7.03113
11.7406	6.68025	6.63889	34.7053	19.5079	11.5321	17.818	10.0315	21.9219	17.2841	25.1335	30.4315	14.1038	21.4773	13.5201	6.79944
10.7434	6.62553	6.24512	34.4705	18.9161	11.7842	17.6481	9.46149	21.7011	17.0512	24.7196	30.0875	13.9946	21.1277	13.6739	6.56963
9.72308	6.57966	5.85435	34.2262	18.3263	12.0394	17.4782	8.87898	21.4811	16.8222	24.3054	29.7429	13.8863	20.7722	13.8379	6.34321
8.68791	6.54352	5.46954	33.9735	17.7413	12.2958	17.3108	8.28931	21.2644	16.5991	23.8941	29.4009	13.7797	20.4148	14.0117	6.12167
7.6463	6.51799	5.09365	33.7135	17.1641	12.5518	17.1482	7.69778	21.0536	16.3843	23.4888	29.0649	13.6759	20.0593	14.1949	5.90652
6.60664	6.50397	4.72964	33.4471	16.5973	12.8057	16.9926	7.10973	20.8512	16.1799	23.0928	28.7383	13.5756	19.7094	14.3874	5.69928
5.57738	6.50234	4.38048	33.1754	16.0438	13.0557	16.8463	6.53051	20.6598	15.9881	22.7091	28.4245	13.48	19.3691	14.5889	5.50144
4.56695	6.51401	4.04913	32.8996	15.5065	13.3001	16.7118	5.96549	20.482	15.8113	22.3411	28.1269	13.3899	19.0422	14.7991	5.31454
3.58389	6.53991	3.73858	32.6207	14.9884	13.5372	16.5914	5.4201	20.3203	15.6518	21.9919	27.8489	13.3063	18.7327	15.0177	5.14009
2.63678	6.58099	3.45182	32.3397	14.4922	13.7653	16.4875	4.89983	20.1776	15.5118	21.665	27.5943	13.2303	18.4445	15.2447	4.97964
1.73437	6.63824	3.19189	32.0578	14.0211	13.9828	16.4026	4.41024	20.0565	15.3939	21.3637	27.3666	13.1629	18.1818	15.4798	4.83474
0.885586	6.71273	2.96182	31.7762	13.5782	14.1882	16.3394	3.95709	19.9602	15.3007	21.0917	27.1696	13.1054	17.9487	15.723	4.70698
0.0997389	6.80565	2.76477	31.496	13.1669	14.3798	16.3007	3.54637	19.8917	15.2349	20.8528	27.0077	13.059	17.7499	15.9744	4.59801
-0.613198	6.91841	2.60398	31.2186	12.7909	14.5565	16.2896	3.1846	19.8548	15.1997	20.6516	26.8857	13.0253	17.5902	16.2343	4.50958
-1.24191	7.05285	2.48295	30.9455	12.455	14.7171	16.3101	2.87927	19.8543	15.1994	20.4935	26.8095	13.0065	17.4756	16.5037	4.44363
-1.7721	7.21184	2.40576	30.679	12.1654	14.8616	16.3677	2.64014	19.8971	15.24	20.3866	26.7879	13.006	17.4143	16.7848	4.40256
-2.18141	7.40089	2.37799	30.4225	11.9336	14.9916	16.4724	2.48292	19.9964	15.3325	20.3452	26.8373	13.0305	17.4202	17.0829	4.38997
-2.41948	7.63485	2.41048	30.1847	11.7881	15.1163	16.6494	2.44422	20.1862	15.5065	20.4066	26.9993	13.0985	17.5278	17.4149	4.41367
-2.52814	7.86779	2.48326	29.9021	11.7263	15.1654	16.8666	2.47463	20.397	15.7268	20.538	27.1983	13.1713	17.6688	17.7337	4.40279
-2.61959	8.07575	2.57148	29.6063	11.6509	15.1654	17.0639	2.50543	20.5725	15.9134	20.6377	27.3611	13.2195	17.8006	18.0142	4.41262
-2.6365	8.35539	2.75368	29.3615	11.5672	15.1862	17.3045	2.61387	20.8148	16.1382	20.7591	27.5981	13.2885	18.0164	18.3375	4.54678
-2.53542	8.74698	3.08206	29.1231	11.529	15.1873	17.6352	2.83279	21.1527	16.4648	20.9617	27.9459	13.3858	18.3273	18.7315	4.76722
-2.32623	9.23965	3.54094	28.8914	11.533	15.1725	18.0493	3.15305	21.5796	16.8846	21.2394	28.3971	13.5107	18.7277	19.1914	5.06943
-2.01757	9.82401	4.11817	28.666	11.5756	15.1434	18.5396	3.56629	22.0879	17.3891	21.5856	28.9433	13.6611	19.2108	19.7114	5.44757
-1.61773	10.4911	4.80264	28.4461	11.6535	15.1013	19.0986	4.06441	22.6699	17.9702	21.9939	29.5756	13.8348	19.7692	20.2856	5.8954
-1.13489	11.2322	5.58361	28.2308	11.7631	15.0469	19.719	4.63935	23.3179	18.6195	22.4575	30.2851	14.0291	20.3955	20.9076	6.40657
-0.577171	12.0385	6.45049	28.0194	11.9012	14.9811	20.3935	5.28314	24.024	19.3288	22.9701	31.0626	14.2416	21.0822	21.5714	6.97462
0.0473482	12.9014	7.3928	27.8109	12.0642	14.9048	21.1146	5.98778	24.7804	20.09	23.5248	31.8992	14.4695	21.8217	22.2706	7.59308
0.73059	13.8121	8.40008	27.6045	12.2487	14.8186	21.8748	6.74532	25.5794	20.8948	24.1152	32.7859	14.7102	22.6065	22.9991	8.25549
1.46449	14.7621	9.46192	27.3992	12.4512	14.7234	22.6668	7.54779	26.4131	21.7349	24.7345	33.7135	14.9612	23.429	23.7504	8.95532
2.24097	15.7426	10.5679	27.1941	12.6684	14.6198	23.4832	8.38722	27.2737	22.6023	25.3763	34.673	15.2197	24.2816	24.5185	9.68609
3.05198	16.7451	11.7076	26.9884	12.8968	14.5087	24.3165	9.25566	28.1533	23.4886	26.0337	35.6552	15.483	25.1569	25.2968	10.4413
3.88945	17.7608	12.8706	26.7811	13.1329	14.3907	25.1592	10.1451	29.0441	24.3857	26.7003	36.6511	15.7486	26.0471	26.0794	11.2144
4.7453	18.7811	14.0465	26.5714	13.3733	14.2667	26.004	11.0477	29.9383	25.2853	27.3694	37.6517	16.0138	26.9447	26.8597	11.9988
5.61145	19.7975	15.225	26.3583	13.6146	14.1373	26.8434	11.9553	30.8281	26.1792	28.0343	38.6477	16.2759	27.8421	27.6315	12.7882
6.47981	20.8011	16.3955	26.1409	13.8533	14.0033	27.6699	12.86	31.7056	27.0592	28.6884	39.6302	16.5322	28.7318	28.3887	13.5759
7.34227	21.7833	17.5476	25.9184	14.0859	13.8655	28.4761	13.7539	32.5629	27.917	29.3251	40.5899	16.78	29.606	29.1247	14.3554
8.19068	22.7355	18.6708	25.6898	14.309	13.7247	29.2545	14.6288	33.3922	28.7444	29.9377	41.5178	17.0168	30.4572	29.8335	15.1202
9.0169	23.6489	19.7546	25.4543	14.5191	13.5818	29.9975	15.4768	34.1856	29.5331	30.5195	42.4047	17.2399	31.2778	30.5087	15.8637
9.81268	24.5148	20.7884	25.2111	14.7126	13.4376	30.6978	16.2898	34.9353	30.2747	31.0638	43.2416	17.4465	32.0601	31.1439	16.5794
10.5697	25.3244	21.7616	24.9592	14.8861	13.293	31.3476	17.0596	35.6334	30.961	31.5638	44.0191	17.6341	32.7964	31.7329	17.2607
11.2796	26.0689	22.6632	24.698	15.0359	13.1492	31.9394	17.7781	36.2718	31.5835	32.0128	44.7281	17.8	33.479	32.2693	17.9011
11.9336	26.7392	23.4821	24.4266	15.1583	13.0074	32.4654	18.4367	36.8426	32.1335	32.4039	45.3591	17.9416	34.1	32.7468	18.4937
12.5227	27.3262	24.2065	24.1446	15.2495	12.8694	32.9174	19.0268	37.3377	32.6023	32.7298	45.9028	18.0563	34.6515	33.159	19.032
13.0369	27.8201	24.8238	23.8514	15.3052	12.7375	33.287	19.5392	37.7486	32.9804	32.9831	46.3493	18.1416	35.1249	33.4994	19.5089
13.4643	28.2102	25.3188	23.5475	15.3205	12.6159	33.5645	19.963	38.0665	33.2575	33.1554	46.688	18.195	35.5113	33.7613	19.9171
13.788	28.4826	25.6698	23.2346	15.2881	12.5136	33.7374	20.2839	38.2808	33.4197	33.2357	46.9063	18.2144	35.7993	33.9373	20.2481
13.9732	28.6136	25.8329	22.9198	15.1936	12.4556	33.7825	20.4747	38.376	33.4427	33.2045	46.9846	18.199	35.9703	34.018	20.4893
13.9988	28.547	25.7714	22.6131	15.0274	12.4362	33.6685	20.5029	38.3399	33.2436	33.0329	46.9231	18.1238	36.0656	33.9624	20.6314
13.969	28.376	25.6329	22.2671	14.8268	12.3618	33.4687	20.4593	38.1917	32.954	32.7833	46.7352	17.9998	36.0603	33.8084	20.6886
3.29399	24.3572	22.4208	34.5003	23.0557	13.7292	27.8433	11.3192	27.3693	19.6212	28.617	36.0916	36.3379	26.3886	25.6773	27.2222
3.46893	24.7917	22.797	35.0638	23.5664	13.941	28.233	11.5336	27.7977	19.9792	29.1878	36.6542	36.611	26.9433	26.1057	27.5489
3.65857	25.1985	23.1413	35.5567	24.0503	14.136	28.5657	11.7293	28.1786	20.2824	29.7139	37.1171	36.7279	27.4697	26.4929	27.7798
3.85979	25.5782	23.4559	35.9847	24.5081	14.3158	28.8467	11.9078	28.5141	20.5344	30.1957	37.4876	36.7051	27.9669	26.8424	27.9227
4.0706	25.9312	23.7421	36.3523	24.941	14.4813	29.0796	12.0699	28.8063	20.7383	30.6345	37.7715	36.5547	28.435	27.1563	27.984
4.28946	26.2582	24.0014	36.6634	25.3497	14.6329	29.2671	12.2165	29.0571	20.8971	31.0316	37.9743	36.2871	28.8741	27.4364	27.9695
4.51504	26.5598	24.235	36.9214	25.7353	14.771	29.4119	12.3481	29.2684	21.0139	31.3885	38.1012	35.912	29.2846	27.6842	27.8846
4.74605	26.8365	24.4442	37.1299	26.0987	14.8958	29.5164	12.4653	29.4422	21.0916	31.7069	38.1572	35.4387	29.6668	27.9008	27.7346
4.98131	27.0889	24.6303	37.2924	26.4409	15.0075	29.583	12.5688	29.5805	21.1331	31.9882	38.1474	34.8764	30.0211	28.0878	27.5248
5.21964	27.3176	24.7944	37.4121	26.7627	15.1064	29.6139	12.659	29.6851	21.1414	32.2342	38.0767	34.2342	30.3481	28.2461	27.2604
5.45986	27.5232	24.9378	37.4925	27.0651	15.1927	29.6117	12.7366	29.7579	21.1193	32.4464	37.9502	33.5211	30.648	28.3772	26.9467
5.70082	27.7062	25.0616	37.537	27.3491	15.2665	29.5784	12.802	29.8009	21.0698	32.6265	37.7729	32.746	30.9214	28.4821	26.5889
5.94137	27.8673	25.1672	37.5488	27.6155	15.328	29.5164	12.8559	29.816	20.9958	32.7762	37.5496	31.9179	31.1687	28.5621	26.1921
6.18034	28.0069	25.2557	37.5313	27.8653	15.3774	29.4281	12.8987	29.8051	20.9003	32.8969	37.2854	31.0458	31.3902	28.6184	25.7616
6.41657	28.1258	25.3284	37.488	28.0995	15.415	29.3156	12.931	29.7702	20.786	32.9904	36.9853	30.1386	31.5865	28.6521	25.3025
6.64889	28.2245	25.3864	37.4221	28.319	15.4408	29.1813	12.9533	29.7131	20.656	33.0583	36.6541	29.2054	31.7579	28.6646	24.82
6.87609	28.3035	25.4312	37.3371	28.5246	15.4551	29.0276	12.9661	29.6358	20.5131	33.1021	36.2969	28.2553	31.9048	28.6569	24.3195
7.09695	28.3635	25.4638	37.2364	28.7174	15.458	28.8567	12.9701	29.5403	20.3603	33.1234	35.9186	27.2974	32.0277	28.6304	23.8061
7.31021	28.4049	25.4856	37.1234	28.8981	15.4499	28.6711	12.9657	29.4285	20.2005	33.1238	35.5243	26.341	32.1267	28.5862	23.2852
7.51456	28.4286	25.4979	37.0018	29.0678	15.4309	28.4733	12.9535	29.3023	20.0365	33.1048	35.119	25.3957	32.2022	28.5256	22.7621
7.70858	28.4349	25.5022	36.8751	29.2273	15.4013	28.2657	12.9339	29.1639	19.8712	33.0677	34.7077	24.4711	32.2545	28.45	22.2422
7.89073	28.4245	25.4997	36.7472	29.3775	15.3614	28.0511	12.9076	29.0152	19.7077	33.0141	34.2956	23.5775	32.2835	28.3607	21.7312
8.05926	28.3981	25.4922	36.622	29.5191	15.3117	27.8325	12.8751	28.8585	19.5488	32.9449	33.888	22.7258	32.2892	28.2593	21.2348
8.21202	28.3561	25.4815	36.5041	29.653	15.2526	27.6131	12.8369	28.6959	19.3973	32.8611	33.4901	21.928	32.2711	28.1474	20.7592
8.34619	28.2993	25.4698	36.3986	29.7798	15.185	27.397	12.7935	28.53	19.2563	32.7631	33.1078	21.1987	32.2281	28.027	20.3114
8.45755	28.2283	25.4602	36.3124	29.8999	15.1101	27.1899	12.7455	28.3638	19.1285	32.6502	32.7474	20.5565	32.1578	27.9011	19.8996
8.53877	28.1439	25.4576	36.2559	30.0132	15.0304	27.0006	12.6934	28.2014	19.0169	32.5194	32.4167	20.0304	32.0551	27.7738	19.5353
8.5742	28.0471	25.4721	36.2487	30.118	14.9515	26.8471	12.6379	28.0499	18.9243	32.3613	32.1274	19.6762	31.9073	27.6541	19.2385
8.52781	27.891	25.4264	36.1716	30.0648	14.8101	26.6313	12.5471	27.7858	18.8053	32.0374	31.7329	19.4348	31.646	27.5037	18.9534
8.44492	27.6828	25.3097	35.9996	29.8845	14.602	26.3272	12.4254	27.4158	18.6674	31.6007	31.2394	19.1887	31.3147	27.3073	18.6518
8.41959	27.5073	25.244	35.9141	29.8492	14.4292	26.0789	12.3296	27.1527	18.5952	31.3248	30.9001	18.9544	31.059	27.116	18.411
8.44912	27.3412	25.2319	35.9292	29.9904	14.2795	25.8786	12.2484	27.0011	18.5969	31.2185	30.7336	18.7469	30.8673	26.9028	18.2314
8.46824	27.1124	25.1989	35.9384	30.1557	14.0786	25.6276	12.1363	26.8265	18.6215	31.1074	30.5866	18.5687	30.6335	26.6138	18.061
8.47905	26.8295	25.1502	35.9453	30.3472	13.8342	25.3343	11.9975	26.6352	18.6674	30.9956	30.4601	18.4183	30.3632	26.258	17.9005
8.48291	26.4983	25.0884	35.9513	30.5642	13.5515	25.004	11.8351	26.4307	18.7331	30.8851	30.3538	18.2938	30.06	25.8418	17.7497
8.48092	26.1234	25.0151	35.9575	30.8053	13.2345	24.641	11.6515	26.2153	18.8168	30.7767	30.2671	18.1932	29.727	25.371	17.6081
8.47406	25.7089	24.9314	35.9644	31.0687	12.8872	24.2491	11.4492	25.9909	18.9169	30.671	30.1989	18.1148	29.3673	24.8507	17.4751
8.46326	25.2587	24.8385	35.9724	31.3525	12.513	23.8318	11.2302	25.759	19.0318	30.5685	30.1484	18.0564	28.9835	24.286	17.3502
8.44941	24.7766	24.7372	35.9819	31.6544	12.1154	23.3927	10.9968	25.5213	19.1598	30.4694	30.1144	18.0162	28.5782	23.6817	17.2326
8.43339	24.2662	24.6282	35.9933	31.9723	11.6979	22.935	10.7509	25.279	19.2994	30.3739	30.0958	17.9922	28.1541	23.0429	17.1218
8.41605	23.7313	24.5124	36.0067	32.304	11.2638	22.4621	10.4946	25.0337	19.4488	30.2823	30.0915	17.9824	27.7139	22.3742	17.0168
8.39828	23.1754	24.3904	36.0226	32.6472	10.8164	21.9774	10.2301	24.7867	19.6065	30.1947	30.1004	17.9848	27.26	21.6804	16.9171
8.38093	22.6023	24.2631	36.041	32.9998	10.359	21.484	9.95932	24.5393	19.7707	30.1112	30.1213	17.9975	26.7951	20.9665	16.8219
8.36486	22.0154	24.1312	36.0624	33.3594	9.89507	20.9854	9.68438	24.293	19.9399	30.0322	30.1531	18.0184	26.3218	20.2372	16.7305
8.35096	21.4184	23.9954	36.0871	33.7238	9.4279	20.4849	9.40731	24.049	20.1123	29.9576	30.1947	18.0455	25.8426	19.4973	16.6422
8.34009	20.815	23.8565	36.1152	34.0909	8.96086	19.9857	9.1302	23.8088	20.2864	29.8878	30.245	18.0769	25.3602	18.7516	16.5562
8.33317	20.2087	23.7152	36.1471	34.4584	8.49736	19.4913	8.85512	23.5738	20.4605	29.823	30.3028	18.1105	24.8773	18.0049	16.4717
8.33109	19.6034	23.5724	36.1832	34.8242	8.04085	19.005	8.58418	23.3455	20.6328	29.7634	30.3672	18.1442	24.3964	17.2623	16.3881
8.33481	19.0026	23.4288	36.2239	35.1861	7.59483	18.5305	8.31951	23.1254	20.8017	29.7093	30.4369	18.176	23.9202	16.5285	16.3044
8.34531	18.4103	23.2854	36.2697	35.5421	7.16291	18.0712	8.06329	22.9152	20.9655	29.6612	30.5112	18.2038	23.4516	15.8087	16.2201
8.36363	17.8303	23.1432	36.321	35.8903	6.74885	17.631	7.81777	22.7166	21.1225	29.6195	30.5889	18.2253	22.9935	15.108	16.1342
8.39093	17.2668	23.0033	36.3788	36.229	6.35663	17.2139	7.58531	22.5317	21.2707	29.585	30.6694	18.2384	22.5488	14.4316	16.0459
8.42851	16.7241	22.8671	36.4441	36.5568	5.9906	16.8243	7.36844	22.3628	21.4085	29.5587	30.752	18.2404	22.121	13.7854	15.9544
8.47795	16.2071	22.7364	36.5183	36.8726	5.65577	16.4674	7.16999	22.213	21.5337	29.5422	30.8364	18.2289	21.7137	13.1754	15.8585
8.54134	15.7216	22.6138	36.6039	37.1765	5.35829	16.1495	6.99335	22.0867	21.6441	29.5382	30.923	18.2005	21.3315	12.6089	15.7572
8.62177	15.2751	22.5035	36.7052	37.4704	5.1067	15.88	6.84302	21.9905	21.7368	29.5512	31.0132	18.151	20.9807	12.0949	15.6488
8.72463	14.8793	22.413	36.8304	37.7602	4.9148	15.6736	6.726	21.9367	21.808	29.5903	31.1113	18.074	20.6714	11.6473	15.5311
8.86132	14.5567	22.3592	36.9985	38.0634	4.81048	15.5613	6.65594	21.9518	21.8507	29.6769	31.2287	17.9571	20.4233	11.2915	15.3994
8.99845	14.2715	22.3335	37.1883	38.3935	4.75316	15.5016	6.57353	21.9824	21.8326	29.7903	31.3152	17.7214	20.1312	10.9902	15.2536
9.11061	13.9828	22.2953	37.3518	38.6869	4.68259	15.4258	6.45591	21.9641	21.7705	29.8707	31.3393	17.4045	19.7657	10.6943	15.103
9.23299	13.726	22.2298	37.4878	38.8636	4.62282	15.3519	6.38515	21.9349	21.727	29.9027	31.3554	17.1619	19.4824	10.4328	14.9536
9.39849	13.4923	22.1129	37.5949	38.9117	4.59209	15.3014	6.39329	21.9197	21.7096	29.9067	31.3905	17.0108	19.3185	10.2242	14.8031
9.61372	13.2527	21.9397	37.679	38.884	4.59152	15.2835	6.45369	21.9188	21.6851	29.9148	31.4366	16.8644	19.2035	10.0627	14.6454
9.87513	13.0111	21.7186	37.7456	38.7894	4.61994	15.297	6.56296	21.9329	21.6558	29.9274	31.495	16.7246	19.1356	9.94452	14.481
10.1788	12.7692	21.4551	37.7972	38.6338	4.6758	15.3399	6.71747	21.9614	21.6226	29.944	31.5655	16.5919	19.1121	9.86629	14.3105
10.5206	12.528	21.1534	37.8356	38.4219	4.75735	15.4104	6.91346	22.0035	21.5859	29.9642	31.647	16.4665	19.13	9.82513	14.1343
10.8963	12.2883	20.8171	37.862	38.1579	4.8628	15.506	7.14715	22.0582	21.5458	29.987	31.7386	16.3481	19.1863	9.81825	13.9529
11.3018	12.0505	20.4497	37.8775	37.8456	4.99033	15.6248	7.41472	22.1241	21.5026	30.0118	31.839	16.2367	19.2778	9.84293	13.7668
11.7327	11.815	20.0544	37.8831	37.4888	5.13807	15.7642	7.71236	22.2002	21.4561	30.0376	31.9468	16.1318	19.4013	9.89648	13.5764
12.185	11.5824	19.6343	37.8794	37.0912	5.30418	15.9222	8.03622	22.285	21.4066	30.0635	32.0608	16.0332	19.5536	9.97622	13.3822
12.6542	11.3529	19.1928	37.8675	36.6564	5.48677	16.0963	8.38248	22.3773	21.3538	30.0887	32.1794	15.9404	19.7315	10.0795	13.1845
13.1361	11.127	18.7327	37.848	36.188	5.68398	16.2843	8.74728	22.4758	21.2978	30.1123	32.3015	15.8532	19.9318	10.2036	12.984
13.6265	10.9048	18.2573	37.8217	35.6896	5.89393	16.4838	9.1268	22.5793	21.2387	30.1333	32.4255	15.7711	20.1513	10.346	12.7809
14.1211	10.6868	17.7696	37.7895	35.1648	6.11474	16.6926	9.51717	22.6863	21.1762	30.1509	32.55	15.6939	20.3867	10.504	12.5758
14.6156	10.4733	17.2727	37.752	34.6172	6.34452	16.9083	9.91456	22.7957	21.1105	30.1642	32.6738	15.6212	20.6349	10.6748	12.3691
15.1057	10.2646	16.7698	37.7101	34.0503	6.5814	17.1286	10.3151	22.906	21.0416	30.1723	32.7954	15.5526	20.8926	10.8558	12.1612
15.5871	10.0609	16.2638	37.6646	33.4679	6.82348	17.3511	10.7149	23.0161	20.9693	30.1743	32.9134	15.4878	21.1567	11.0444	11.9527
16.0555	9.8627	15.7579	37.6162	32.8734	7.06887	17.5736	11.1102	23.1247	20.8938	30.1694	33.0265	15.4267	21.424	11.2379	11.7439
16.5066	9.67021	15.2553	37.5657	32.2708	7.31568	17.7937	11.497	23.2305	20.815	30.1566	33.1335	15.3689	21.6913	11.4334	11.5353
16.9359	9.48378	14.7592	37.5141	31.6637	7.56201	18.009	11.8714	23.3323	20.7332	30.1352	33.2331	15.3142	21.9555	11.6283	11.3275
17.3392	9.30376	14.2728	37.4623	31.056	7.80595	18.2172	12.2296	23.4289	20.6483	30.1044	33.3241	15.2627	22.2135	11.8197	11.1208
17.7119	9.13051	13.7996	37.4112	30.4519	8.04558	18.4158	12.5675	23.5194	20.5607	30.0634	33.4054	15.2145	22.4624	12.0047	10.9158
18.0494	8.96442	13.3432	37.3621	29.8558	8.27896	18.6026	12.8813	23.6028	20.4709	30.0117	33.4763	15.17	22.6994	12.1802	10.7131
18.347	8.80596	12.9073	37.3164	29.2724	8.50411	18.7749	13.1667	23.6784	20.3794	29.9489	33.5362	15.13	22.9217	12.3428	10.5133
18.5997	8.65567	12.4966	37.2761	28.7078	8.719	18.9302	13.4196	23.7461	20.2875	29.8747	33.5853	15.0963	23.1273	12.4888	10.317
18.8016	8.51436	12.1169	37.2441	28.1696	8.92145	19.0657	13.6352	23.8064	20.1974	29.7897	33.6251	15.0722	23.3148	12.6133	10.1254
18.9456	8.38329	11.7764	37.2257	27.6699	9.10903	19.1782	13.8083	23.8621	20.1138	29.696	33.6598	15.0652	23.4848	12.7094	9.9397
19.0206	8.26506	11.491	37.2318	27.2321	9.27854	19.263	13.9313	23.9214	20.0474	29.5994	33.7014	15.093	23.6431	12.7642	9.76297
18.9869	8.10013	11.2344	37.2327	26.7263	9.36928	19.2631	13.9739	23.8854	19.9055	29.3872	33.6335	15.1065	23.7474	12.7134	9.5857
18.8664	7.89286	10.9803	37.2006	26.1219	9.38717	19.1886	13.9454	23.7396	19.6726	29.057	33.4322	15.0622	23.775	12.5921	9.40373
18.7353	7.74705	10.759	37.162	25.6151	9.4299	19.1361	13.8957	23.6322	19.489	28.7908	33.2651	15.0047	23.7705	12.5302	9.23075
18.5534	7.6624	10.5428	37.1113	25.1994	9.52924	19.1125	13.8105	23.5739	19.3625	28.5927	33.1474	14.9481	23.736	12.5491	9.05953
18.2431	7.57129	10.29	37.0308	24.743	9.64944	19.0618	13.6488	23.481	19.21	28.3505	32.9856	14.879	23.6488	12.5808	8.87475
17.8199	7.47762	10.0072	36.9262	24.2551	9.78951	18.9875	13.4191	23.3602	19.0366	28.0724	32.7869	14.7999	23.5156	12.6256	8.67817
17.2953	7.38359	9.69892	36.8003	23.7412	9.94803	18.8925	13.1281	23.2159	18.8461	27.7636	32.5561	14.7127	23.3414	12.6832	8.47141
16.679	7.29069	9.36897	36.6553	23.2053	10.1234	18.7793	12.7816	23.0515	18.6412	27.4285	32.2974	14.6186	23.1305	12.7535	8.25605
15.9804	7.20018	9.02074	36.4927	22.651	10.314	18.6503	12.3855	22.87	18.4245	27.0707	32.0146	14.5189	22.8871	12.8361	8.0336
15.2082	7.11312	8.65744	36.3139	22.0816	10.5182	18.508	11.9452	22.6741	18.1984	26.6937	31.7112	14.4144	22.6152	12.9309	7.8056
14.3711	7.03054	8.28219	36.12	21.5001	10.7342	18.3545	11.4661	22.4667	17.9653	26.3009	31.3908	14.3064	22.3187	13.0374	7.57355
13.4778	6.9534	7.89806	35.9124	20.9096	10.9603	18.1924	10.9538	22.2503	17.7275	25.8957	31.0569	14.1957	22.0015	13.1556	7.33897
12.5367	6.88265	7.50808	35.6922	20.313	11.1948	18.0239	10.4135	22.0277	17.4872	25.4812	30.7129	14.0833	21.6676	13.285	7.10338
11.5564	6.81921	7.11527	35.4604	19.7131	11.436	17.8514	9.85072	21.8013	17.2468	25.0607	30.3622	13.9701	21.3208	13.4254	6.86829
10.5454	6.76402	6.72263	35.2181	19.113	11.6822	17.6772	9.27078	21.5738	17.0084	24.6375	30.0083	13.8573	20.965	13.5765	6.63521
9.5121	6.718	6.33316	34.9666	18.5155	11.9317	17.5037	8.67908	21.3479	16.7745	24.2148	29.6545	13.7457	20.6042	13.7382	6.40566
8.46513	6.68208	5.94985	34.7068	17.9235	12.1828	17.3332	8.08104	21.1261	16.5473	23.7959	29.3045	13.6363	20.2421	13.9101	6.18117
7.41302	6.65721	5.57571	34.4399	17.34	12.4338	17.1682	7.48212	20.9112	16.3292	23.3841	28.9617	13.5301	19.8829	14.0921	5.96327
6.36441	6.64435	5.21375	34.1669	16.7679	12.683	17.011	6.88781	20.7058	16.1224	22.9827	28.6296	13.4282	19.5304	14.2839	5.75349
5.32801	6.64449	4.86699	33.8891	16.2102	12.9288	16.8642	6.30368	20.5128	15.9295	22.5952	28.312	13.3317	19.1888	14.4853	5.55339
4.31264	6.65868	4.53848	33.6074	15.6701	13.1695	16.7303	5.73537	20.335	15.753	22.2251	28.0126	13.2416	18.8623	14.6964	5.36455
3.32734	6.68799	4.2313	33.3232	15.1508	13.4036	16.6119	5.18869	20.1754	15.5954	21.876	27.7354	13.1591	18.555	14.9171	5.18856
2.38141	6.73363	3.94858	33.0376	14.6556	13.6296	16.512	4.66964	20.0372	15.4596	21.552	27.4845	13.0856	18.2715	15.1474	5.02707
1.48459	6.79691	3.69353	32.7519	14.1881	13.8462	16.4334	4.18454	19.9241	15.3487	21.2571	27.2645	13.0226	18.0167	15.3876	4.88178
0.64732	6.87941	3.46951	32.4676	13.7526	14.052	16.3797	3.74026	19.8401	15.2662	20.9964	27.0808	12.9719	17.7958	15.6384	4.75452
-0.118721	6.98311	3.28009	32.1862	13.3537	14.2463	16.355	3.34456	19.7902	15.2165	20.7755	26.9396	12.9358	17.6151	15.9006	4.64728
-0.799621	7.11072	3.12927	31.91	12.9977	14.4286	16.3646	3.00689	19.7811	15.2054	20.6021	26.8495	12.9174	17.4824	16.1764	4.5624
-1.37699	7.26646	3.0219	31.6416	12.6935	14.5998	16.4163	2.74002	19.8229	15.2415	20.4875	26.8229	12.922	17.4088	16.4695	4.50289
-1.82233	7.45789	2.96471	31.3858	12.4562	14.7634	16.5234	2.56424	19.9332	15.34	20.4512	26.8816	12.9588	17.4127	16.7878	4.47327
-2.08028	7.70152	2.96953	31.1522	12.3174	14.9295	16.714	2.51987	20.1499	15.5334	20.5344	27.0721	13.0483	17.5322	17.1503	4.48209
-2.2053	7.94426	3.01337	30.8677	12.2704	15.017	16.9482	2.5459	20.3896	15.7787	20.6948	27.3026	13.144	17.6847	17.5015	4.4476
-2.31657	8.14038	3.06629	30.5164	12.2353	15.0021	17.1578	2.55452	20.5627	15.9912	20.8302	27.4651	13.1972	17.7903	17.7919	4.36574
-2.40845	8.33441	3.13898	30.2048	12.1625	14.995	17.3542	2.58156	20.7348	16.1717	20.9301	27.6266	13.2457	17.9259	18.0699	4.37203
-2.42299	8.60525	3.31016	29.9513	12.0784	15.0147	17.5959	2.69074	20.9791	16.3918	21.0519	27.868	13.3176	18.1518	18.3944	4.51275
-2.31612	8.99074	3.63373	29.7028	12.0408	15.0108	17.9286	2.91281	21.3192	16.7156	21.2557	28.22	13.4162	18.4726	18.7889	4.73901
-2.09932	9.4789	4.0915	29.4601	12.0458	14.9887	18.345	3.23748	21.7481	17.1333	21.5348	28.6751	13.5414	18.8825	19.2487	5.04632
-1.78209	10.0597	4.66975	29.2232	12.0896	14.9511	18.8376	3.65578	22.2582	17.6362	21.8825	29.2248	13.6916	19.3745	19.7683	5.42903
-1.37324	10.7237	5.35643	28.9915	12.1686	14.8997	19.3989	4.15925	22.8418	18.2158	22.2922	29.8602	13.8645	19.9414	20.3416	5.88105
-0.881232	11.4619	6.14021	28.7643	12.2795	14.8357	20.0215	4.73966	23.4912	18.8636	22.7573	30.5726	14.0578	20.576	20.9627	6.39611
-0.314369	12.2654	7.01015	28.5409	12.4186	14.7604	20.6979	5.38888	24.1986	19.5714	23.271	31.3528	14.2691	21.2707	21.6253	6.96782
0.31912	13.1255	7.9555	28.3204	12.5826	14.6745	21.4207	6.09883	24.9562	20.3309	23.8268	32.1918	14.4957	22.0179	22.3232	7.58976
1.01106	14.0334	8.96561	28.1021	12.7679	14.579	22.1825	6.86146	25.7562	21.1338	24.4181	33.0807	14.7352	22.8102	23.0502	8.25546
1.75328	14.9803	10.0299	27.8849	12.9711	14.4747	22.9758	7.66876	26.5908	21.9719	25.038	34.0103	14.9847	23.64	23.8001	8.95843
2.53765	15.9576	11.1378	27.6682	13.1887	14.3624	23.7931	8.5127	27.452	22.8368	25.6802	34.9715	15.2418	24.4997	24.5665	9.69219
3.35601	16.9565	12.2789	27.4509	13.4173	14.2431	24.627	9.38526	28.3322	23.7205	26.3378	35.9553	15.5038	25.3817	25.3432	10.4502
4.20022	17.9683	13.4425	27.2322	13.6534	14.1174	25.47	10.2784	29.2234	24.6144	27.0042	36.9525	15.7681	26.2785	26.124	11.226
5.06209	18.9843	14.6181	27.0113	13.8935	13.9864	26.3146	11.1841	30.1177	25.5105	27.6727	37.954	16.0319	27.1823	26.9025	12.013
5.93344	19.9958	15.7951	26.7873	14.1341	13.8507	27.1534	12.0943	31.0074	26.4004	28.3367	38.9507	16.2927	28.0857	27.6724	12.8047
6.80602	20.9941	16.963	26.5593	14.3717	13.7113	27.9787	13.0009	31.8845	27.2757	28.9895	39.9335	16.5478	28.9808	28.4275	13.5946
7.67155	21.9703	18.111	26.3265	14.6027	13.5693	28.783	13.8958	32.7411	28.1282	29.6243	40.893	16.7946	29.8601	29.1614	14.376
8.52165	22.9157	19.2284	26.0881	14.8237	13.4255	29.5588	14.7708	33.5693	28.9495	30.2343	41.8203	17.0305	30.7158	29.8679	15.1424
9.34783	23.8213	20.3042	25.8433	15.0309	13.2811	30.2983	15.6176	34.3612	29.7309	30.8127	42.7059	17.2527	31.5402	30.5405	15.8872
10.1414	24.6782	21.3272	25.5914	15.2207	13.1374	30.9937	16.4278	35.1087	30.4641	31.3526	43.5406	17.4587	32.3255	31.173	16.6037
10.8935	25.4771	22.286	25.3318	15.3893	12.9959	31.637	17.1929	35.8037	31.1402	31.847	44.315	17.6458	33.0637	31.759	17.2852
11.5946	26.2088	23.1684	25.0639	15.5327	12.8586	32.2202	17.9039	36.4381	31.7502	32.2885	45.0193	17.8116	33.7466	32.292	17.9249
12.2346	26.8634	23.9615	24.7875	15.6465	12.7282	32.7345	18.5513	37.0034	32.2846	32.6695	45.6437	17.9534	34.3658	32.7655	18.5159
12.8019	27.4301	24.6503	24.5027	15.7259	12.6086	33.1704	19.1246	37.4906	32.733	32.9818	46.1778	18.0688	34.9123	33.1729	19.0507
13.282	27.8968	25.2165	24.2106	15.7648	12.5063	33.5168	19.6113	37.8902	33.0834	33.2156	46.6098	18.1557	35.3759	33.507	19.5215
13.6541	28.2474	25.6334	23.9142	15.7543	12.4338	33.7588	19.9941	38.1906	33.3197	33.3582	46.9258	18.2122	35.7436	33.7602	19.9189
13.8801	28.4563	25.853	23.6216	15.6787	12.4192	33.8715	20.2435	38.3751	33.4155	33.3886	47.1048	18.2377	35.9956	33.9227	20.2297
13.9416	28.4634	25.8403	23.3431	15.5297	12.4524	33.8228	20.3267	38.4327	33.2802	33.2767	47.1504	18.2038	36.1821	33.9492	20.4453
13.9128	28.3119	25.6944	23.0488	15.3345	12.4559	33.6548	20.2988	38.3758	32.9682	33.0572	47.0794	18.1045	36.3158	33.8467	20.5748
13.8667	28.1161	25.5323	22.6942	15.1181	12.3824	33.4387	20.2428	38.2155	32.6567	32.7934	46.8793	17.9759	36.3065	33.6818	20.6257
3.63131	24.7804	22.6895	34.981	23.6554	13.8425	28.0966	11.5642	27.812	20.19	29.4764	36.8972	36.4448	27.1746	26.0286	27.667
3.80746	25.212	23.0628	35.5432	24.1673	14.0513	28.4815	11.7795	28.2333	20.5504	30.0442	37.4567	36.7135	27.7278	26.4567	27.9911
4.0004	25.6158	23.4033	36.0322	24.6524	14.2423	28.8069	11.9758	28.6065	20.8558	30.5687	37.9152	36.819	28.2544	26.8418	28.217
4.20625	25.9924	23.7133	36.4549	25.1116	14.4174	29.0789	12.1545	28.9339	21.1097	31.0499	38.2801	36.7801	28.7528	27.188	28.3533
4.42251	26.3425	23.9947	36.8161	25.5459	14.5777	29.3016	12.3166	29.2179	21.3154	31.4885	38.5577	36.6106	29.2226	27.498	28.407
4.64729	26.6665	24.2489	37.1201	25.9561	14.7237	29.4783	12.4629	29.4604	21.4759	31.8857	38.7537	36.3221	29.6637	27.7736	28.3842
4.879	26.965	24.4774	37.3709	26.3431	14.856	29.6119	12.5942	29.6635	21.5943	32.2429	38.8734	35.9253	30.0763	28.0165	28.2907
5.11623	27.2387	24.6814	37.572	26.7079	14.975	29.7051	12.711	29.829	21.6735	32.5615	38.9222	35.43	30.4607	28.2282	28.132
5.35764	27.4881	24.8624	37.7272	27.0513	15.0808	29.7603	12.814	29.9591	21.7165	32.843	38.905	34.8458	30.8171	28.41	27.9135
5.60194	27.7139	25.0216	37.8398	27.3744	15.1738	29.7802	12.9037	30.0555	21.7262	33.0891	38.8271	34.1822	31.1459	28.5633	27.6406
5.84788	27.9165	25.1602	37.9133	27.6781	15.2543	29.7669	12.9807	30.1203	21.7055	33.3011	38.6933	33.4484	31.4474	28.6894	27.3185
6.09424	28.0965	25.2795	37.9513	27.9632	15.3224	29.7231	13.0455	30.1554	21.6574	33.4808	38.5088	32.6537	31.7221	28.7895	26.9527
6.33976	28.2546	25.3808	37.9571	28.2308	15.3783	29.651	13.0988	30.1628	21.5848	33.6297	38.2786	31.8073	31.9702	28.8649	26.5483
6.58321	28.3914	25.4653	37.9341	28.4816	15.4224	29.553	13.1409	30.1443	21.4907	33.7493	38.0077	30.9185	32.1922	28.9167	26.1106
6.82333	28.5073	25.5343	37.886	28.7167	15.4547	29.4315	13.1726	30.102	21.3778	33.8413	37.701	29.9966	32.3884	28.9464	25.645
7.05882	28.6031	25.5892	37.8161	28.9369	15.4756	29.289	13.1943	30.0379	21.2491	33.907	37.3637	29.0509	32.5591	28.9551	25.1568
7.28835	28.6793	25.6312	37.7281	29.1432	15.4853	29.1279	13.2066	29.9538	21.1077	33.9481	37.0007	28.091	32.7045	28.9442	24.6514
7.51052	28.7364	25.6618	37.6255	29.3364	15.4841	28.9508	13.2099	29.8518	20.9562	33.9659	36.6172	27.1267	32.8249	28.9149	24.1341
7.72386	28.7751	25.6823	37.5121	29.5174	15.4722	28.7604	13.2049	29.734	20.7977	33.9619	36.2182	26.1679	32.9204	28.8686	23.6106
7.92672	28.7959	25.6942	37.3918	29.687	15.45	28.5593	13.1921	29.6024	20.6351	33.9373	35.8089	25.2252	32.991	28.8068	23.0865
8.1173	28.7996	25.6992	37.2686	29.8462	15.418	28.3507	13.1721	29.4592	20.4713	33.8932	35.3946	24.3096	33.0365	28.731	22.5676
8.29344	28.7866	25.6992	37.1471	29.9955	15.3767	28.1378	13.1452	29.3066	20.3091	33.8306	34.9807	23.4333	33.0565	28.6428	22.0602
8.45247	28.7576	25.6961	37.0323	30.1358	15.3267	27.9247	13.1122	29.1472	20.1516	33.7498	34.5729	22.6101	33.05	28.5444	21.571
8.59084	28.7133	25.6928	36.9303	30.2675	15.2693	27.716	13.0735	28.9837	20.0015	33.6508	34.1771	21.8568	33.0153	28.438	21.1076
8.70337	28.6543	25.6929	36.849	30.3908	15.206	27.5186	13.0297	28.8195	19.8618	33.5321	33.8003	21.1954	32.9491	28.327	20.6794
8.78158	28.5815	25.7021	36.8	30.5054	15.1397	27.3425	12.9814	28.659	19.7354	33.3898	33.4508	20.6583	32.8453	28.2164	20.299
8.80966	28.4958	25.7305	36.8033	30.6098	15.076	27.2057	12.9291	28.5095	19.6252	33.2146	33.1403	20.302	32.6909	28.115	19.9865
8.75207	28.3483	25.696	36.7319	30.5481	14.9482	27.004	12.8397	28.2412	19.4835	32.8631	32.7148	20.0583	32.4167	27.982	19.6816
8.63586	28.1292	25.5631	36.5237	30.2964	14.7312	26.6812	12.7063	27.818	19.3017	32.3343	32.1298	19.8051	32.0377	27.7912	19.3403
8.52882	27.8995	25.4194	36.3095	30.0507	14.4978	26.341	12.5696	27.3932	19.141	31.8256	31.5683	19.5543	31.659	27.5794	19.0189
8.50115	27.722	25.3553	36.2243	30.0138	14.3237	26.0905	12.4717	27.1249	19.065	31.5413	31.2194	19.3186	31.3892	27.3848	18.776
8.53024	27.5546	25.3468	36.2435	30.1597	14.1735	25.8897	12.389	26.972	19.0659	31.4327	31.0498	19.1106	31.1862	27.1677	18.5966
8.54751	27.3207	25.3142	36.2538	30.3263	13.9682	25.6339	12.2733	26.792	19.0901	31.3158	30.8977	18.9328	30.9385	26.8712	18.4261
8.55556	27.0301	25.2635	36.2598	30.5167	13.7168	25.3327	12.1296	26.5923	19.1359	31.1959	30.7647	18.7831	30.6524	26.5055	18.2652
8.55614	26.6894	25.1982	36.2638	30.7311	13.4253	24.9927	11.9615	26.3776	19.2014	31.0757	30.6512	18.6594	30.3323	26.078	18.1137
8.55056	26.3039	25.1204	36.2672	30.9688	13.0987	24.6189	11.7717	26.1509	19.285	30.9568	30.5567	18.5597	29.9818	25.5948	17.9712
8.53999	25.8782	25.0317	36.2709	31.2282	12.7411	24.2155	11.5628	25.9145	19.385	30.8401	30.4805	18.482	29.6042	25.0617	17.8371
8.52544	25.4165	24.9334	36.2756	31.5077	12.3565	23.7865	11.3372	25.6705	19.4998	30.7264	30.4219	18.4242	29.2023	24.4839	17.7109
8.50791	24.9227	24.8266	36.2818	31.8054	11.9486	23.3357	11.097	25.4205	19.6276	30.616	30.3798	18.3844	28.7791	23.8666	17.5919
8.48834	24.4008	24.7123	36.29	32.1192	11.5209	22.8666	10.8445	25.1663	19.7668	30.5095	30.3532	18.3606	28.3373	23.2148	17.4794
8.46765	23.8545	24.5913	36.3006	32.447	11.077	22.3828	10.5819	24.9094	19.9158	30.4072	30.3412	18.3508	27.8795	22.5335	17.3727
8.44677	23.2877	24.4645	36.3141	32.7869	10.6203	21.8876	10.3112	24.6513	20.0728	30.3093	30.3426	18.3529	27.4085	21.8276	17.2711
8.42662	22.7041	24.3328	36.3307	33.1365	10.1545	21.3847	10.0346	24.3936	20.2363	30.2162	30.3563	18.3648	26.927	21.1021	17.1739
8.40812	22.1073	24.197	36.3509	33.4939	9.68282	20.8774	9.75419	24.1378	20.4045	30.1282	30.3815	18.3847	26.4376	20.3619	17.0804
8.39222	21.5013	24.0579	36.375	33.857	9.20896	20.3693	9.47215	23.8853	20.5758	30.0455	30.4169	18.4104	25.9431	19.6119	16.9897
8.37988	20.8897	23.9165	36.4036	34.2236	8.73643	19.8639	9.19063	23.638	20.7484	29.9687	30.4616	18.4398	25.4462	18.8572	16.9011
8.37208	20.2765	23.7737	36.437	34.5917	8.26887	19.3649	8.91183	23.3973	20.9207	29.898	30.5146	18.4708	24.9498	18.1028	16.8139
8.36988	19.6654	23.6305	36.476	34.9596	7.81003	18.876	8.63798	23.165	21.0909	29.834	30.5749	18.5012	24.4566	17.3538	16.7273
8.37437	19.0606	23.488	36.5212	35.3252	7.3638	18.4011	8.3714	22.9432	21.2572	29.7774	30.6418	18.5288	23.9697	16.6155	16.6404
8.38677	18.4663	23.3474	36.5734	35.6871	6.93431	17.9445	8.11453	22.734	21.4179	29.7291	30.7145	18.5513	23.4923	15.8934	16.5524
8.40843	17.887	23.2102	36.6339	36.0438	6.52604	17.5107	7.86994	22.5398	21.571	29.69	30.7924	18.5662	23.0276	15.1931	16.4623
8.44093	17.3274	23.0782	36.704	36.3945	6.14398	17.1049	7.64048	22.3639	21.7145	29.6619	30.8753	18.5708	22.5796	14.5211	16.3692
8.48625	16.7933	22.9539	36.7862	36.739	5.79403	16.7332	7.42941	22.2102	21.8461	29.6471	30.9634	18.5619	22.1525	13.8841	16.272
8.54699	16.2914	22.8406	36.8837	37.0781	5.4836	16.4035	7.2407	22.0842	21.9635	29.6493	31.0575	18.5359	21.7518	13.2904	16.1692
8.62697	15.8304	22.7436	37.002	37.4152	5.22287	16.1267	7.07964	21.9944	22.0633	29.6744	31.1601	18.4879	21.385	12.7506	16.059
8.73237	15.4236	22.6717	37.1508	37.7577	5.02757	15.92	6.95413	21.9549	22.1413	29.7334	31.2763	18.4107	21.0634	12.2799	15.9389
8.87476	15.0936	22.642	37.3495	38.1233	4.92591	15.8145	6.87797	21.9929	22.1904	29.8478	31.4177	18.2916	20.8073	11.9042	15.8041
9.01802	14.8005	22.6432	37.5733	38.5239	4.87219	15.7633	6.78776	22.049	22.1781	29.9933	31.5307	18.0499	20.5041	11.5818	15.6552
9.12915	14.4955	22.6366	37.7734	38.9103	4.80028	15.6927	6.64361	22.0498	22.1082	30.1122	31.5717	17.692	20.0924	11.2568	15.5001
9.23289	14.2036	22.6109	37.9478	39.2229	4.72697	15.6151	6.50435	22.0214	22.0254	30.1917	31.5783	17.3294	19.6839	10.9505	15.343
9.35522	13.9515	22.5546	38.0947	39.4009	4.67009	15.5437	6.43107	21.9915	21.9759	30.2196	31.5901	17.0775	19.394	10.6851	15.1886
9.52209	13.7228	22.4448	38.2113	39.4458	4.64291	15.4964	6.43931	21.9757	21.9533	30.2184	31.6213	16.9204	19.2273	10.4741	15.033
9.73896	13.4866	22.2752	38.3022	39.4109	4.6457	15.4812	6.49994	21.9726	21.9218	30.2201	31.6612	16.7653	19.1083	10.3119	14.8698
10.002	13.247	22.0553	38.3734	39.3062	4.67727	15.4971	6.60943	21.9832	21.8842	30.2254	31.7119	16.6153	19.0355	10.1937	14.6998
10.3073	13.0062	21.7912	38.4282	39.1386	4.7361	15.5422	6.76409	22.0077	21.8417	30.2345	31.7736	16.4714	19.0066	10.1162	14.5235
10.6505	12.7654	21.4878	38.4689	38.9135	4.82049	15.6146	6.96016	22.0452	21.7953	30.2467	31.8459	16.3342	19.0188	10.076	14.3416
11.0276	12.5255	21.149	38.4969	38.6356	4.92868	15.7121	7.19385	22.095	21.7453	30.2614	31.9278	16.2039	19.0692	10.0702	14.1544
11.4343	12.2872	20.7786	38.5137	38.3091	5.05885	15.8324	7.46134	22.156	21.692	30.278	32.0184	16.0804	19.1547	10.0961	13.9625
11.8663	12.0511	20.3802	38.5203	37.9379	5.20917	15.9734	7.7588	22.2271	21.6354	30.2956	32.1164	15.9635	19.2723	10.1508	13.7664
12.3194	11.8177	19.9569	38.5177	37.526	5.37778	16.1328	8.0824	22.307	21.5758	30.3134	32.2207	15.8531	19.4188	10.2315	13.5665
12.7893	11.5873	19.5122	38.5068	37.0772	5.56282	16.3082	8.4283	22.3946	21.5132	30.3306	32.3299	15.7489	19.5911	10.3356	13.3632
13.2717	11.3605	19.0493	38.4885	36.5951	5.76243	16.4974	8.79264	22.4886	21.4476	30.3463	32.4427	15.6507	19.7859	10.4604	13.157
13.7624	11.1374	18.5712	38.4637	36.0836	5.97472	16.6981	9.17157	22.5877	21.3791	30.3596	32.5579	15.5581	20.0002	10.6031	12.9484
14.257	10.9186	18.0813	38.4333	35.5463	6.19781	16.9079	9.56122	22.6908	21.3077	30.3698	32.6741	15.471	20.2307	10.761	12.7378
14.7512	10.7043	17.5827	38.3981	34.987	6.42983	17.1245	9.95773	22.7966	21.2335	30.3759	32.79	15.3892	20.4744	10.9313	12.5258
15.2407	10.4949	17.0786	38.3589	34.4094	6.66887	17.3457	10.3572	22.9038	21.1565	30.3772	32.9044	15.3123	20.7281	11.1115	12.3127
15.7211	10.2907	16.5723	38.3167	33.8174	6.91304	17.5689	10.7558	23.0113	21.0768	30.3727	33.0161	15.2404	20.9886	11.2985	12.099
16.188	10.0922	16.067	38.2724	33.2148	7.16044	17.792	11.1495	23.1179	20.9947	30.3618	33.1238	15.1732	21.2529	11.4897	11.8853
16.6371	9.8996	15.5661	38.227	32.6058	7.40916	18.0124	11.5345	23.2226	20.9103	30.3437	33.2265	15.111	21.518	11.6821	11.6721
17.0637	9.71336	15.0731	38.1815	31.9944	7.65727	18.2279	11.9068	23.3243	20.8239	30.3176	33.3232	15.0539	21.781	11.8728	11.4597
17.4633	9.53389	14.5916	38.1373	31.3853	7.90282	18.436	12.2623	23.4222	20.736	30.2831	33.4132	15.0024	22.0391	12.0586	11.2489
17.8311	9.36166	14.1255	38.0958	30.7832	8.14384	18.6341	12.5971	23.5156	20.6473	30.2396	33.4959	14.9574	22.2896	12.2362	11.0403
18.1622	9.1972	13.6793	38.0588	30.194	8.37832	18.8199	12.9067	23.6042	20.5589	30.1871	33.5714	14.9203	22.5303	12.4019	10.8344
18.4511	9.0412	13.2582	38.0288	29.6243	8.60414	18.9905	13.1868	23.6882	20.4726	30.1256	33.6405	14.8939	22.7595	12.5513	10.6323
18.6916	8.89463	12.8686	38.0095	29.0833	8.81907	19.143	13.4326	23.769	20.3913	30.0563	33.7055	14.8828	22.9763	12.679	10.435
18.8761	8.75895	12.5201	38.0069	28.5847	9.02055	19.274	13.6384	23.85	20.3204	29.9816	33.7719	14.8957	23.1822	12.7771	10.2441
18.9933	8.63682	12.2286	38.0323	28.1521	9.20538	19.379	13.7967	23.9395	20.2709	29.9075	33.8517	14.9504	23.383	12.8329	10.0626
19.0029	8.46586	11.9647	38.0532	27.6469	9.31069	19.3985	13.8763	23.9331	20.1446	29.7155	33.8216	14.9937	23.5335	12.7804	9.8804
18.9108	8.22914	11.6957	38.0359	26.9978	9.32226	19.323	13.8761	23.7855	19.8969	29.3656	33.6226	14.9714	23.6006	12.6289	9.69038
18.7708	8.00066	11.4431	37.9986	26.3461	9.30974	19.2214	13.8308	23.6023	19.6278	28.9881	33.3743	14.9148	23.6152	12.4715	9.50232
18.6386	7.85772	11.2297	37.9609	25.8382	9.34533	19.1646	13.7768	23.4928	19.4413	28.7179	33.2006	14.8563	23.6094	12.4041	9.32641
18.4537	7.77744	11.0211	37.9105	25.4243	9.43961	19.1379	13.6861	23.4339	19.3137	28.5181	33.078	14.7986	23.5724	12.4201	9.15214
18.1335	7.6881	10.7735	37.8278	24.9647	9.55341	19.0814	13.5145	23.3357	19.1561	28.2688	32.906	14.7258	23.4786	12.4472	8.96357
17.6959	7.59445	10.4942	37.7189	24.47	9.68632	18.9998	13.2723	23.2067	18.9753	27.9802	32.6938	14.6416	23.3363	12.4864	8.76281
17.1539	7.49931	10.1882	37.5874	23.9471	9.83725	18.8967	12.9671	23.0523	18.776	27.6588	32.4479	14.5485	23.1516	12.538	8.55168
16.5188	7.40464	9.85975	37.4358	23.4009	10.0049	18.775	12.6059	22.8767	18.5615	27.3099	32.173	14.448	22.9296	12.6021	8.33185
15.8004	7.31198	9.51252	37.266	22.8355	10.1876	18.6374	12.1945	22.6836	18.3349	26.9377	31.8737	14.3416	22.6748	12.6785	8.10492
15.0082	7.22262	9.14992	37.0796	22.2546	10.384	18.4866	11.7391	22.4761	18.0989	26.5463	31.5539	14.2306	22.3915	12.7673	7.87248
14.1512	7.13773	8.77523	36.878	21.6616	10.5923	18.3251	11.2452	22.2573	17.8561	26.1392	31.2175	14.1161	22.084	12.8681	7.63608
13.2386	7.05842	8.39163	36.6625	21.0597	10.8109	18.1552	10.7185	22.0299	17.609	25.7201	30.8681	13.9991	21.7563	12.9808	7.39727
12.2789	6.98574	8.00223	36.4344	20.4522	11.0382	17.9795	10.1645	21.7969	17.36	25.2924	30.5094	13.8809	21.4125	13.1052	7.15759
11.2811	6.92071	7.61014	36.1948	19.842	11.2724	17.8005	9.58886	21.5609	17.1115	24.8596	30.1451	13.7625	21.0566	13.2412	6.9186
10.2539	6.86435	7.21843	35.9451	19.2324	11.512	17.6205	8.99709	21.325	16.8661	24.4252	29.7789	13.6449	20.6928	13.3884	6.68182
9.20611	6.8177	6.83016	35.6862	18.6263	11.7554	17.4422	8.39478	21.0917	16.6261	23.9925	29.4143	13.5292	20.325	13.5469	6.44883
8.14651	6.78178	6.44841	35.4195	18.0269	12.0007	17.2679	7.78758	20.8641	16.3941	23.5653	29.0552	13.4165	19.9576	13.7164	6.22119
7.08407	6.75767	6.07627	35.146	17.4374	12.2466	17.1003	7.1812	20.6451	16.1726	23.147	28.7054	13.308	19.5945	13.8968	6.00048
6.02785	6.74649	5.71683	34.867	16.861	12.4914	16.9421	6.58146	20.4377	15.9643	22.7413	28.3689	13.2049	19.2403	14.0883	5.7883
4.98714	6.74942	5.37323	34.5838	16.3011	12.7336	16.796	5.99433	20.2451	15.7719	22.3522	28.0499	13.1086	18.8992	14.2907	5.58629
3.9715	6.76773	5.04866	34.2975	15.7612	12.9718	16.665	5.42601	20.0707	15.5985	21.9838	27.7527	13.0203	18.5761	14.5044	5.39613
2.99094	6.80284	4.7464	34.0096	15.2452	13.2046	16.5523	4.88302	19.9183	15.4472	21.6404	27.4822	12.9418	18.2759	14.7296	5.21957
2.05613	6.85641	4.46984	33.7215	14.7572	13.4309	16.4614	4.37237	19.7921	15.3219	21.3272	27.2439	12.8749	18.0041	14.9671	5.05845
1.17876	6.93041	4.22257	33.4349	14.3021	13.6499	16.3965	3.90185	19.6972	15.2267	21.05	27.0442	12.8219	17.767	15.2178	4.91477
0.372211	7.0274	4.0085	33.1517	13.8858	13.861	16.3625	3.4805	19.6399	15.1672	20.8159	26.8909	12.7858	17.5719	15.4836	4.7908
-0.347252	7.15086	3.83207	32.8745	13.516	14.0645	16.3662	3.11949	19.6286	15.1507	20.6346	26.7947	12.7709	17.4285	15.7673	4.6892
-0.958074	7.30608	3.69873	32.6067	13.2034	14.2621	16.4169	2.83395	19.6757	15.1879	20.5198	26.7709	12.7836	17.35	16.0741	4.61347
-1.42811	7.50183	3.61594	32.3536	12.9656	14.458	16.53	2.64688	19.8017	15.2963	20.494	26.8448	12.8347	17.3577	16.4133	4.56867
-1.70139	7.75483	3.59565	32.125	12.8343	14.6627	16.7339	2.59901	20.0448	15.5087	20.5989	27.0633	12.9449	17.4898	16.8041	4.56344
-1.84131	8.00801	3.6129	31.8434	12.7987	14.7899	16.9837	2.62195	20.3134	15.7765	20.7853	27.3247	13.0631	17.6555	17.1864	4.5116
-1.96963	8.20573	3.63543	31.4707	12.7875	14.7925	17.2079	2.61949	20.5028	16.0135	20.9513	27.5056	13.1318	17.758	17.4996	4.38158
-2.08211	8.37929	3.67124	31.0835	12.7643	14.7487	17.4141	2.61743	20.6594	16.2193	21.0884	27.6533	13.1777	17.8523	17.7776	4.27057
-2.17422	8.56146	3.72881	30.7609	12.6918	14.7395	17.6101	2.64231	20.8311	16.3937	21.188	27.8166	13.2284	17.9952	18.0553	4.27938
-2.18631	8.82346	3.88885	30.4988	12.6074	14.7581	17.8531	2.75231	21.0776	16.6093	21.3103	28.0627	13.3032	18.2316	18.3812	4.42687
-2.07301	9.20294	4.20773	30.24	12.5709	14.7489	18.1886	2.97802	21.4204	16.9307	21.516	28.4198	13.4036	18.5631	18.7767	4.65964
-1.84729	9.687	4.66522	29.9861	12.5776	14.7186	18.6086	3.30805	21.852	17.3473	21.7975	28.8799	13.5295	18.9836	19.2371	4.97299
-1.51968	10.2649	5.246	29.7373	12.6235	14.6712	19.105	3.73275	22.3648	17.8499	22.148	29.4344	13.6798	19.486	19.7568	5.36131
-1.09964	10.9268	5.93691	29.4933	12.7049	14.6089	19.6702	4.24318	22.951	18.4294	22.5605	30.0744	13.8523	20.0631	20.3301	5.81857
-0.596066	11.6632	6.72589	29.2537	12.818	14.5335	20.2967	4.8308	23.6029	19.0774	23.0283	30.791	14.0449	20.7074	20.9508	6.33855
-0.0175892	12.4652	7.60146	29.0177	12.9594	14.4465	20.9768	5.48724	24.3126	19.7853	23.5447	31.5753	14.2551	21.4116	21.6128	6.91491
0.627327	13.3237	8.55246	28.7846	13.1255	14.349	21.7031	6.20428	25.0723	20.5447	24.1029	32.4181	14.4806	22.1681	22.31	7.54125
1.33031	14.2299	9.56792	28.5537	13.3127	14.2422	22.4679	6.97372	25.8742	21.3472	24.6963	33.3105	14.7188	22.9692	23.0361	8.21111
2.08303	15.1748	10.637	28.3241	13.5175	14.127	23.264	7.78742	26.7105	22.1845	25.3181	34.2432	14.9671	23.8076	23.7849	8.91803
2.87718	16.1498	11.7489	28.0952	13.7365	14.0045	24.0835	8.63725	27.5732	23.0483	25.9617	35.2072	15.2229	24.6754	24.5502	9.65549
3.70447	17.1458	12.8929	27.8659	13.966	13.8756	24.9192	9.51508	28.4545	23.9302	26.6204	36.1934	15.4836	25.5652	25.3256	10.417
4.55656	18.1543	14.0582	27.6356	14.2026	13.7414	25.7633	10.4127	29.3465	24.8219	27.2873	37.1926	15.7466	26.4692	26.1049	11.196
5.42509	19.1662	15.234	27.4034	14.4427	13.6029	26.6083	11.3221	30.2413	25.7148	27.9558	38.1956	16.0093	27.3798	26.8818	11.9859
6.30163	20.1729	16.4094	27.1685	14.6827	13.4611	27.4466	12.2349	31.1311	26.6007	28.619	39.1932	16.2691	28.2893	27.65	12.7802
7.17768	21.1652	17.5734	26.9302	14.9189	13.3172	28.2705	13.1428	32.0077	27.4711	29.2702	40.1762	16.5233	29.1899	28.4031	13.5723
8.04457	22.1343	18.7149	26.6878	15.1478	13.1725	29.0721	14.0375	32.8633	28.3173	29.9024	41.1353	16.7693	30.0739	29.1349	14.3555
8.89349	23.0711	19.8224	26.4405	15.3655	13.0284	29.8438	14.9105	33.6897	29.1307	30.5086	42.061	17.0046	30.9332	29.8389	15.1231
9.71531	23.9663	20.8844	26.1877	15.5682	12.8866	30.5773	15.753	34.4789	29.9024	31.0817	42.9439	17.2265	31.76	30.5087	15.8685
10.5005	24.8105	21.8884	25.9292	15.7518	12.7493	31.2644	16.5561	35.2226	30.6234	31.6144	43.7743	17.4324	32.546	31.138	16.5847
11.2389	25.5937	22.8215	25.6644	15.912	12.619	31.8965	17.3101	35.9124	31.2841	32.0991	44.5424	17.62	33.2828	31.7202	17.2648
11.9192	26.3056	23.6692	25.3936	16.0441	12.4994	32.4643	18.005	36.5394	31.8743	32.5275	45.2377	17.7866	33.9615	32.2487	17.9016
12.5283	26.9345	24.4147	25.1174	16.1424	12.3959	32.9574	18.629	37.0944	32.3829	32.8907	45.8492	17.9301	34.5724	32.7165	18.4874
13.0497	27.4671	25.0371	24.8373	16.2001	12.3168	33.3635	19.1681	37.5671	32.7965	33.178	46.3646	18.0483	35.1045	33.1165	19.0138
13.4604	27.8861	25.5068	24.5571	16.2075	12.2768	33.6664	19.6036	37.9453	33.0976	33.3756	46.7688	18.1395	35.544	33.4406	19.471
13.7218	28.1656	25.7753	24.2851	16.1485	12.304	33.841	19.9056	38.2124	33.2598	33.4624	47.0409	18.2033	35.871	33.6791	19.8458
13.8189	28.2453	25.8117	24.0309	16.0165	12.3845	33.8565	20.043	38.3581	33.1909	33.409	47.1865	18.2098	36.1398	33.7855	20.1304
13.8118	28.1448	25.6918	23.7727	15.8336	12.4486	33.7399	20.054	38.3917	32.9091	33.2368	47.2237	18.1451	36.3804	33.752	20.3315
13.7521	27.9453	25.4989	23.4778	15.6175	12.4613	33.5413	19.997	38.3194	32.5405	32.9902	47.1415	18.0338	36.5263	33.6248	20.4524
13.6931	27.7301	25.3188	23.1127	15.3866	12.3868	33.3123	19.9325	38.1477	32.2153	32.7152	46.9288	17.9023	36.5093	33.4523	20.4977
4.00065	25.1888	22.9267	35.4236	24.2612	13.9298	28.304	11.8079	28.2368	20.7797	30.368	37.7117	36.4749	27.9877	26.3507	28.1018
4.17801	25.6173	23.2973	35.9845	24.7742	14.1358	28.6841	12.0242	28.6509	21.1425	30.9328	38.2683	36.7395	28.5395	26.7783	28.4233
4.37434	26.0181	23.6338	36.4697	25.2607	14.3229	29.0022	12.2211	29.0163	21.4502	31.4559	38.7224	36.8333	29.0663	27.1615	28.6442
4.5851	26.3917	23.939	36.8866	25.7214	14.4932	29.265	12.4001	29.3356	21.7062	31.9366	39.0817	36.7774	29.5662	27.5046	28.7737
4.80727	26.7387	24.2151	37.241	26.1572	14.6482	29.4772	12.5624	29.6111	21.9138	32.3755	39.353	36.5875	30.0383	27.8106	28.8195
5.03856	27.0597	24.4638	37.5374	26.569	14.7885	29.6426	12.7087	29.8451	22.0761	32.7733	39.5421	36.2765	30.4821	28.0816	28.7879
5.2771	27.3552	24.6867	37.7801	26.9576	14.9149	29.7644	12.8397	30.0395	22.1961	33.1313	39.6547	35.8559	30.8976	28.3195	28.6853
5.52125	27.6258	24.8851	37.9732	27.3239	15.0279	29.8457	12.9563	30.1965	22.2769	33.4507	39.696	35.3364	31.2848	28.526	28.5172
5.76949	27.8722	25.0605	38.1202	27.6689	15.1277	29.889	13.0588	30.318	22.3215	33.733	39.6714	34.7283	31.644	28.7026	28.2894
6.0204	28.0949	25.2143	38.225	27.9935	15.2147	29.897	13.1481	30.406	22.3327	33.9796	39.586	34.0413	31.9753	28.8507	28.0073
6.27259	28.2945	25.3477	38.2912	28.2985	15.2892	29.8724	13.2246	30.4626	22.3135	34.192	39.4449	33.2853	32.2789	28.9717	27.6765
6.52469	28.4716	25.4622	38.3222	28.5849	15.3516	29.8177	13.289	30.4896	22.2669	34.3715	39.2533	32.47	32.5553	29.0669	27.3023
6.77535	28.6268	25.5591	38.3218	28.8536	15.402	29.7353	13.3417	30.4891	22.1958	34.5198	39.0161	31.6049	32.8046	29.1377	26.8903
7.02317	28.7606	25.6396	38.2936	29.1054	15.4407	29.6279	13.3833	30.4631	22.103	34.6383	38.7386	30.6999	33.027	29.1854	26.4457
7.26674	28.8736	25.7052	38.2412	29.3414	15.4682	29.4979	13.4145	30.4136	21.9916	34.7284	38.4258	29.7647	33.2227	29.2113	25.9741
7.5046	28.9665	25.7573	38.1683	29.5623	15.4845	29.3481	13.4357	30.3425	21.8644	34.7915	38.0829	28.8093	33.392	29.2169	25.481
7.73516	29.0398	25.7974	38.0787	29.769	15.4902	29.1812	13.4474	30.252	21.7244	34.8289	37.7149	27.844	33.5348	29.2035	24.972
7.95677	29.0942	25.827	37.9764	29.9624	15.4855	29	13.4503	30.1442	21.5743	34.8418	37.3271	26.8795	33.6511	29.1726	24.4529
8.16754	29.1301	25.8477	37.8655	30.1432	15.4709	28.8076	13.4448	30.0213	21.4173	34.8315	36.9248	25.9269	33.7407	29.1258	23.9295
8.36537	29.1484	25.8614	37.7505	30.3123	15.447	28.6073	13.4316	29.8854	21.2561	34.7986	36.5134	24.9984	33.8033	29.0647	23.4081
8.54774	29.1494	25.87	37.6363	30.4703	15.4143	28.4029	13.4111	29.7391	21.0938	34.744	36.0984	24.1073	33.8378	28.9913	22.8952
8.71148	29.134	25.8761	37.5285	30.6178	15.374	28.1987	13.3839	29.5849	20.9331	34.6676	35.6858	23.2691	33.8431	28.9078	22.398
8.85246	29.1027	25.8827	37.4338	30.7553	15.3271	28.0003	13.3505	29.4259	20.777	34.5689	35.282	22.5023	33.8167	28.8169	21.9249
8.96478	29.0563	25.8938	37.361	30.8828	15.2757	27.8152	13.3115	29.2655	20.6283	34.4458	34.894	21.8314	33.7549	28.7224	21.4858
9.03935	28.9957	25.9156	37.3223	30.9999	15.2229	27.654	13.2675	29.1087	20.4901	34.2942	34.5304	21.2907	33.6509	28.6295	21.0939
9.06072	28.9217	25.9578	37.3374	31.105	15.1741	27.5346	13.2191	28.9623	20.3651	34.1049	34.203	20.9356	33.4921	28.5469	20.7692
8.99459	28.7847	25.9364	37.2756	31.0407	15.0611	27.3493	13.1328	28.6944	20.2053	33.7338	33.7548	20.6916	33.21	28.4323	20.4487
8.85774	28.5656	25.8022	37.0545	30.7526	14.8473	27.0258	12.9954	28.2454	19.9926	33.1498	33.1135	20.4349	32.8037	28.2538	20.0799
8.70273	28.3116	25.6229	36.7754	30.3926	14.5888	26.6441	12.8382	27.7339	19.7752	32.5062	32.4211	20.1748	32.3547	28.0397	19.7071
8.5831	28.0706	25.4673	36.5414	30.1153	14.3429	26.2857	12.6933	27.2804	19.6018	31.9591	31.8224	19.9212	31.9462	27.8189	19.3754
8.55477	27.8929	25.407	36.4598	30.0817	14.1694	26.0356	12.5944	27.0108	19.5236	31.6712	31.4685	19.6842	31.6651	27.6218	19.1317
8.58344	27.7241	25.4022	36.4831	30.2323	14.0187	25.8344	12.5102	26.8568	19.5236	31.5604	31.2958	19.4759	31.4509	27.4008	18.9524
8.59875	27.4853	25.3701	36.4945	30.4002	13.8089	25.5737	12.391	26.6712	19.5476	31.4377	31.1385	19.2988	31.1891	27.0969	18.7822
8.60381	27.187	25.3175	36.4994	30.5894	13.5501	25.2643	12.2423	26.463	19.5933	31.3094	30.999	19.1503	30.8869	26.7212	18.6213
8.60072	26.8367	25.2485	36.5008	30.8009	13.2494	24.9139	12.0682	26.2375	19.6591	31.1791	30.8778	19.0281	30.5495	26.2818	18.4695
8.5911	26.4403	25.166	36.5007	31.0345	12.9122	24.5283	11.8718	25.9987	19.743	31.049	30.7751	18.9299	30.1808	25.7857	18.3265
8.57627	26.0028	25.0719	36.5004	31.2893	12.5434	24.1123	11.656	25.7494	19.8433	30.9205	30.6905	18.8536	29.7846	25.239	18.1918
8.55743	25.529	24.9678	36.501	31.5638	12.1473	23.6705	11.4232	25.4921	19.9582	30.7947	30.6231	18.7972	29.3639	24.6473	18.0647
8.53568	25.023	24.8551	36.5031	31.8565	11.728	23.2069	11.1759	25.229	20.0862	30.6722	30.5724	18.7586	28.922	24.0161	17.9447
8.51208	24.489	24.7349	36.5074	32.1655	11.2892	22.7253	10.9165	24.9619	20.2254	30.5539	30.5374	18.7357	28.4616	23.3506	17.831
8.48764	23.931	24.6084	36.5147	32.4891	10.8347	22.2296	10.6471	24.6926	20.3742	30.4402	30.5172	18.7263	27.9858	22.6562	17.7229
8.46337	23.353	24.4766	36.5253	32.8252	10.3684	21.7236	10.37	24.423	20.5308	30.3317	30.5108	18.7285	27.4973	21.9378	17.6198
8.44028	22.759	24.3405	36.5399	33.1719	9.89379	21.2108	10.0875	24.1549	20.6937	30.2288	30.5174	18.7401	26.999	21.2006	17.5208
8.4194	22.1528	24.2012	36.559	33.5274	9.41473	20.6952	9.80183	23.8899	20.861	30.1321	30.5359	18.7591	26.4937	20.4498	17.4252
8.40179	21.5385	24.0596	36.5833	33.8897	8.93499	20.1805	9.51523	23.6299	21.031	30.0421	30.5655	18.7831	25.9845	19.6905	17.3323
8.38853	20.9201	23.9169	36.6135	34.2571	8.45845	19.6705	9.23004	23.3769	21.2019	29.9595	30.6054	18.8102	25.4742	18.9281	17.2412
8.38079	20.3018	23.7743	36.6502	34.6278	7.98913	19.1695	8.94862	23.1329	21.3721	29.885	30.6547	18.8378	24.9658	18.1679	17.1511
8.37981	19.6878	23.633	36.6946	35.0004	7.53127	18.6816	8.67345	22.9002	21.5395	29.8196	30.7128	18.8638	24.4628	17.4154	17.0612
8.38697	19.0826	23.4948	36.7477	35.3735	7.08941	18.2116	8.40716	22.6814	21.7024	29.7644	30.7791	18.8856	23.9684	16.6765	16.9705
8.40384	18.4913	23.3612	36.8111	35.7462	6.66851	17.7645	8.15257	22.4796	21.8587	29.7211	30.8534	18.9005	23.4863	15.9573	16.8781
8.43228	17.9191	23.2347	36.8869	36.118	6.27423	17.3463	7.91283	22.2985	22.0063	29.6917	30.9357	18.9055	23.021	15.2646	16.7829
8.47461	17.3722	23.118	36.9778	36.4895	5.91328	16.9641	7.69159	22.143	22.1427	29.6794	31.0266	18.8972	22.5772	14.6061	16.6835
8.53387	16.8583	23.0155	37.088	36.8624	5.59408	16.6267	7.4933	22.0196	22.2652	29.6888	31.1276	18.8716	22.1612	13.9908	16.5786
8.61438	16.387	22.9329	37.224	37.2409	5.32802	16.3465	7.32381	21.9381	22.3705	29.7267	31.2416	18.8231	21.7813	13.4303	16.4661
8.72279	15.9723	22.88	37.3962	37.6333	5.13188	16.1419	7.19153	21.9137	22.4539	29.8051	31.3744	18.7441	21.4495	12.9409	16.3432
8.87039	15.6366	22.8735	37.6235	38.0568	5.03328	16.0433	7.10999	21.9729	22.5086	29.9448	31.5372	18.6224	21.1857	12.5478	16.2054
9.01959	15.3372	22.9	37.8787	38.5216	4.98322	16	7.01368	22.0528	22.5023	30.1194	31.6746	18.3773	20.874	12.2063	16.0536
9.13344	15.0212	22.922	38.1129	38.9868	4.91275	15.9364	6.85359	22.0754	22.4322	30.2724	31.7367	17.9976	20.4356	11.8576	15.8949
9.23061	14.708	22.9302	38.3238	39.4046	4.83446	15.8613	6.675	22.06	22.3319	30.3927	31.7515	17.5693	19.9565	11.5181	15.7326
9.33044	14.4173	22.9153	38.5092	39.7271	4.76149	15.7843	6.52427	22.0266	22.2363	30.4698	31.7477	17.1803	19.5242	11.2049	15.5698
9.45338	14.1705	22.868	38.6671	39.9052	4.70794	15.7158	6.44996	21.9966	22.182	30.4934	31.7563	16.922	19.2305	10.936	15.4104
9.62166	13.9468	22.7654	38.7934	39.947	4.68433	15.6716	6.45834	21.9804	22.1542	30.4869	31.7836	16.7587	19.0611	10.7228	15.2496
9.84043	13.7144	22.5998	38.8914	39.905	4.69059	15.6594	6.51933	21.975	22.1157	30.4822	31.8174	16.5949	18.9381	10.5597	15.081
10.1056	13.4773	22.3814	38.9675	39.7902	4.72549	15.678	6.62925	21.9822	22.0696	30.4803	31.8602	16.4343	18.8602	10.4419	14.9053
10.4129	13.238	22.117	39.0257	39.6105	4.78749	15.7256	6.78434	22.0023	22.0178	30.4815	31.9129	16.2786	18.8256	10.3653	14.7232
10.7582	12.9979	21.8119	39.0687	39.3719	4.87493	15.8002	6.9808	22.0351	21.9614	30.4856	31.9755	16.1289	18.8317	10.3265	14.5354
11.1372	12.7583	21.4707	39.0984	39.0797	4.98605	15.8998	7.21481	22.0797	21.901	30.4919	32.0473	15.9857	18.8758	10.3224	14.3423
11.5457	12.5199	21.0973	39.1163	38.7383	5.11906	16.0221	7.48253	22.1355	21.8371	30.5001	32.1275	15.8492	18.955	10.3499	14.1445
11.9793	12.2835	20.6956	39.1239	38.3522	5.27213	16.1649	7.78012	22.2012	21.7701	30.5092	32.2152	15.7195	19.0662	10.4062	13.9425
12.4337	12.0496	20.2691	39.1222	37.9255	5.44341	16.3259	8.10373	22.2759	21.7001	30.5187	32.3093	15.5965	19.2065	10.4884	13.7367
12.9048	11.8186	19.8212	39.1124	37.4622	5.63106	16.5029	8.44951	22.3585	21.6273	30.5276	32.4087	15.4802	19.3728	10.5937	13.5276
13.388	11.5911	19.3554	39.0955	36.9663	5.83319	16.6936	8.81357	22.4478	21.5519	30.5353	32.5121	15.3705	19.562	10.7193	13.3158
13.8792	11.3674	18.875	39.0724	36.4417	6.04794	16.8956	9.19205	22.5426	21.474	30.541	32.6184	15.2673	19.771	10.8624	13.1016
14.374	11.1481	18.3833	39.0442	35.8923	6.27341	17.1066	9.58105	22.6418	21.3938	30.5438	32.7264	15.1704	19.9967	11.0202	12.8856
14.8679	10.9334	17.8838	39.0118	35.3222	6.50771	17.3242	9.97669	22.7443	21.3114	30.543	32.835	15.0799	20.2362	11.1898	12.6683
15.3565	10.7238	17.3797	38.9763	34.7353	6.74894	17.5462	10.375	22.849	21.2271	30.5378	32.943	14.9958	20.4862	11.3684	12.4501
15.8355	10.5197	16.8745	38.9387	34.1358	6.99518	17.7702	10.7721	22.9549	21.1412	30.5275	33.0496	14.9182	20.744	11.553	12.2315
16.3003	10.3215	16.3718	38.9002	33.528	7.24452	17.9936	11.164	23.0609	21.0539	30.5116	33.1537	14.8475	21.0066	11.7407	12.0132
16.7462	10.1296	15.8754	38.862	32.9165	7.49501	18.2143	11.5467	23.1663	20.9658	30.4893	33.2546	14.7841	21.2712	11.9281	11.7956
17.1686	9.94445	15.389	38.8257	32.3061	7.74468	18.4295	11.916	23.2704	20.8777	30.4604	33.3519	14.729	21.5352	12.1121	11.5794
17.5625	9.7667	14.917	38.793	31.7023	7.99153	18.6369	12.2679	23.3727	20.7904	30.4244	33.4454	14.6834	21.7962	12.289	11.3653
17.9227	9.59692	14.4643	38.766	31.1115	8.2335	18.8339	12.5979	23.4733	20.7054	30.3815	33.5356	14.6494	22.0523	12.4548	11.154
18.2436	9.43592	14.0365	38.7478	30.5413	8.46843	19.0175	12.9014	23.5727	20.625	30.3322	33.6237	14.6305	22.3021	12.6047	10.9464
18.5185	9.28477	13.6408	38.7424	30.0018	8.69402	19.1849	13.1736	23.6729	20.5527	30.2777	33.7129	14.6321	22.5452	12.7327	10.7439
18.7396	9.14509	13.2873	38.7564	29.5074	8.90769	19.3324	13.4084	23.7776	20.4943	30.2209	33.8091	14.6638	22.7834	12.8306	10.5482
18.8958	9.01952	12.9916	38.8009	29.0814	9.10625	19.4555	13.5987	23.8949	20.4604	30.1677	33.9241	14.7431	23.0224	12.8858	10.3621
18.947	8.84466	12.7226	38.8419	28.5808	9.22623	19.4944	13.7132	23.9179	20.3505	29.997	33.9314	14.8136	23.2153	12.8329	10.1752
18.8904	8.59195	12.4442	38.8425	27.9122	9.24229	19.4283	13.7447	23.7845	20.1039	29.6482	33.7526	14.8161	23.3235	12.6664	9.97888
18.7664	8.31804	12.1726	38.8161	27.185	9.20781	19.31	13.7193	23.5757	19.7976	29.2218	33.4794	14.774	23.3699	12.4581	9.78069
18.6167	8.08126	11.925	38.777	26.5105	9.17721	19.1933	13.6639	23.3738	19.51	28.8199	33.2055	14.7111	23.3777	12.2806	9.58824
18.4849	7.94308	11.7202	38.7407	26.0049	9.20746	19.1341	13.6066	23.2649	19.3232	28.5491	33.0282	14.6524	23.3715	12.2102	9.40966
18.2971	7.8672	11.5192	38.6907	25.5929	9.29666	19.1042	13.5102	23.2055	19.1944	28.3476	32.9006	14.5935	23.3318	12.2232	9.2323
17.9667	7.77963	11.277	38.6061	25.1301	9.40388	19.0414	13.3283	23.1017	19.0314	28.0909	32.7179	14.5169	23.2309	12.2453	9.03982
17.5138	7.68583	11.0013	38.4933	24.6286	9.52924	18.9517	13.0726	22.9635	18.8425	27.791	32.4912	14.4271	23.0786	12.2782	8.83465
16.9531	7.58925	10.6978	38.3564	24.0962	9.67206	18.8392	12.752	22.7978	18.6332	27.4558	32.2283	14.3272	22.8821	12.3228	8.61879
16.2972	7.49231	10.3709	38.1985	23.5388	9.83123	18.7075	12.3742	22.6096	18.4077	27.0915	31.9353	14.2193	22.6472	12.3795	8.39408
15.557	7.3969	10.0247	38.0216	22.9613	10.0054	18.5598	11.9458	22.4031	18.1697	26.7032	31.6171	14.1053	22.3791	12.4485	8.16224
14.7425	7.30459	9.66272	37.8277	22.3678	10.1933	18.399	11.4733	22.1821	17.9221	26.2953	31.2784	13.9866	22.0825	12.53	7.92492
13.8636	7.21678	9.2885	37.6183	21.7622	10.3932	18.2278	10.9626	21.95	17.668	25.8721	30.9235	13.8646	21.762	12.6238	7.68373
12.9296	7.13473	8.90535	37.395	21.1481	10.6037	18.0488	10.4198	21.7101	17.4101	25.4374	30.5565	13.7405	21.422	12.73	7.44029
11.9498	7.05966	8.51651	37.1591	20.5289	10.8232	17.8647	9.85071	21.4653	17.1512	24.9951	30.1814	13.6157	21.0669	12.8485	7.1962
10.9335	6.99274	8.1252	36.912	19.908	11.0501	17.6783	9.26116	21.2189	16.8939	24.5491	29.8022	13.4913	20.7009	12.9792	6.95305
9.88965	6.93515	7.73459	36.655	19.2888	11.2829	17.492	8.65701	20.974	16.6409	24.103	29.4229	13.3687	20.3285	13.1221	6.71243
8.82768	6.88806	7.34786	36.3892	18.6746	11.52	17.3087	8.04417	20.7337	16.395	23.6607	29.0476	13.2489	19.9539	13.2773	6.47598
7.75689	6.8527	6.9682	36.1161	18.0689	11.76	17.1312	7.42866	20.5012	16.1589	23.2262	28.6805	13.1335	19.5818	13.4447	6.24532
6.68681	6.83032	6.59881	35.837	17.4752	12.0013	16.9623	6.81661	20.28	15.9357	22.8035	28.326	13.0237	19.2167	13.6245	6.02212
5.62725	6.82231	6.24295	35.5531	16.8973	12.2427	16.8051	6.21437	20.0736	15.7283	22.3969	27.9887	12.9211	18.8634	13.817	5.80809
4.58841	6.83014	5.90394	35.2659	16.3391	12.4827	16.6628	5.62861	19.8859	15.5403	22.0111	27.6735	12.8273	18.5272	14.0226	5.60501
3.58106	6.8555	5.58521	34.9769	15.8049	12.7204	16.5391	5.06641	19.7212	15.3753	21.6512	27.3861	12.7443	18.2135	14.2421	5.41473
2.61684	6.90036	5.29035	34.6877	15.2995	12.9547	16.4381	4.53549	19.5846	15.2377	21.3229	27.1327	12.6744	17.9285	14.4763	5.23924
1.70866	6.96711	5.02319	34.4004	14.8285	13.1852	16.3644	4.04453	19.482	15.1325	21.033	26.9208	12.6204	17.6793	14.7269	5.08071
0.871446	7.05881	4.78794	34.117	14.3987	13.4117	16.324	3.60372	19.4207	15.0663	20.7901	26.7599	12.5859	17.4745	14.9963	4.94164
0.123414	7.17962	4.58941	33.8406	14.019	13.6349	16.3246	3.22567	19.4108	15.0475	20.6051	26.6621	12.5759	17.3251	15.2881	4.825
-0.511605	7.33556	4.43352	33.5749	13.7017	13.8572	16.3768	2.92719	19.4663	15.0884	20.494	26.6451	12.5979	17.246	15.6083	4.7346
-0.999455	7.5361	4.32811	33.3257	13.4653	14.0833	16.4971	2.73276	19.6092	15.2076	20.4805	26.7358	12.6634	17.2598	15.9672	4.6758
-1.28533	7.79757	4.28494	33.1026	13.3412	14.3232	16.7132	2.68223	19.877	15.4375	20.6056	26.98	12.7928	17.4039	16.3834	4.65706
-1.4388	8.06058	4.27771	32.8258	13.3149	14.4884	16.9769	2.70237	20.1726	15.7253	20.8151	27.2699	12.9318	17.5825	16.7939	4.59046
-1.58233	8.26429	4.27296	32.4453	13.3205	14.5188	17.2153	2.69298	20.3838	15.9846	21.008	27.4743	13.0188	17.6898	17.133	4.42951
-1.71248	8.43234	4.27712	32.0199	13.3291	14.4743	17.4339	2.67405	20.5458	16.2144	21.177	27.629	13.0738	17.7684	17.4256	4.24911
-1.82561	8.58908	4.29693	31.61	13.3117	14.4158	17.6382	2.66579	20.6943	16.4138	21.3148	27.7706	13.1175	17.8612	17.6977	4.12577
-1.91787	8.76022	4.33954	31.2784	13.2386	14.4066	17.8342	2.68918	20.8669	16.5822	21.4141	27.9371	13.1711	18.0129	17.9762	4.13955
-1.92749	9.01335	4.48834	31.0076	13.1541	14.4241	18.0785	2.8	21.1157	16.7934	21.537	28.1879	13.2489	18.2598	18.3035	4.29389
-1.80748	9.38682	4.80248	30.7387	13.1188	14.4095	18.4173	3.02955	21.4614	17.1127	21.7447	28.5506	13.3512	18.6026	18.7002	4.53355
-1.57216	9.86696	5.26	30.4735	13.1276	14.3708	18.8414	3.36548	21.8962	17.5288	22.0292	29.0164	13.4783	19.0344	19.1615	4.85354
-1.2331	10.4423	5.84406	30.2126	13.1763	14.3127	19.3426	3.79736	22.4123	18.0317	22.3832	29.5766	13.6289	19.5482	19.6819	5.24818
-0.800508	11.1026	6.54034	29.956	13.2606	14.2385	19.9129	4.31575	23.0018	18.6122	22.7994	30.2222	13.8012	20.1365	20.2555	5.71144
-0.283854	11.838	7.33589	29.7035	13.3769	14.1505	20.5444	4.91168	23.6569	19.2612	23.271	30.9442	13.9933	20.7917	20.8763	6.23712
0.307811	12.6391	8.21856	29.4545	13.5213	14.0506	21.2294	5.5765	24.3696	19.9703	23.791	31.7335	14.2028	21.5065	21.5383	6.81889
0.965681	13.4968	9.17666	29.2085	13.6902	13.9404	21.9603	6.30174	25.1321	20.7306	24.3526	32.5811	14.4273	22.2732	22.2352	7.45033
1.68109	14.4018	10.1988	28.9647	13.88	13.8211	22.7293	7.079	25.9366	21.5337	24.949	33.4778	14.6644	23.0842	22.9608	8.12502
2.44546	15.3453	11.2737	28.7225	14.087	13.6942	23.529	7.89995	26.775	22.3711	25.5734	34.4145	14.9116	23.9319	23.7089	8.83645
3.25023	16.3182	12.3903	28.4812	14.3078	13.5609	24.3515	8.75627	27.6396	23.2343	26.219	35.3819	15.1663	24.8086	24.4733	9.57811
4.08683	17.3115	13.5374	28.24	14.5385	13.4223	25.1893	9.63966	28.5224	24.1148	26.879	36.371	15.426	25.7066	25.2477	10.3435
4.94666	18.3164	14.7038	27.9981	14.7756	13.2798	26.0347	10.5418	29.4154	25.004	27.5465	37.3724	15.688	26.6182	26.0258	11.1259
5.82105	19.3237	15.8784	27.7549	15.0155	13.1347	26.8798	11.4542	30.3106	25.8935	28.2147	38.3769	15.9499	27.5356	26.8012	11.9189
6.7012	20.3243	17.0497	27.5098	15.2543	12.9884	27.7169	12.3684	31.2001	26.7745	28.8766	39.3751	16.2089	28.4509	27.5676	12.7157
7.57812	21.3091	18.2062	27.262	15.4882	12.8424	28.538	13.2758	32.0757	27.6384	29.5251	40.3576	16.4626	29.3563	28.3187	13.5097
8.44258	22.2689	19.336	27.0111	15.7134	12.6987	29.335	14.1677	32.9293	28.476	30.153	41.3149	16.7084	30.2436	29.0481	14.2942
9.285	23.1939	20.4266	26.7566	15.9258	12.5594	30.0997	15.0348	33.7527	29.2784	30.7531	42.2374	16.9437	31.1048	29.7493	15.0622
10.0952	24.0744	21.4652	26.4983	16.1211	12.427	30.8233	15.8678	34.5373	30.0361	31.3177	43.1151	17.166	31.9313	30.4158	15.8068
10.8623	24.9001	22.4375	26.236	16.2945	12.305	31.4968	16.6567	35.2746	30.7391	31.8387	43.9378	17.3729	32.7144	31.041	16.5209
11.5739	25.66	23.328	25.9703	16.4411	12.198	32.1103	17.3904	35.9554	31.3766	32.3077	44.6948	17.562	33.4449	31.6182	17.1971
12.2159	26.3418	24.1183	25.702	16.5546	12.1123	32.6528	18.0565	36.5703	31.9366	32.7149	45.3746	17.7311	34.1126	32.1403	17.8275
12.7702	26.9313	24.7855	25.4333	16.6277	12.0578	33.1111	18.6399	37.1084	32.4049	33.0491	45.9644	17.8782	34.7059	32.6001	18.4033
13.2124	27.4105	25.2987	25.1682	16.65	12.05	33.4684	19.1209	37.5571	32.7635	33.2957	46.4485	18.0018	35.2105	32.9892	18.9144
13.5048	27.7539	25.6099	24.9148	16.6059	12.1168	33.7	19.4702	37.9002	32.986	33.4342	46.8064	18.1012	35.6067	33.2982	19.3479
13.6355	27.9019	25.6924	24.682	16.49	12.2406	33.7764	19.6587	38.1282	32.9813	33.4363	47.0451	18.1462	35.9513	33.4802	19.6967
13.656	27.8609	25.6085	24.4525	16.3211	12.3563	33.7163	19.7147	38.2481	32.7471	33.3156	47.1831	18.1181	36.2832	33.5193	19.9659
13.6056	27.6928	25.422	24.2005	16.113	12.4364	33.5571	19.6826	38.2635	32.3796	33.1057	47.2101	18.0354	36.5497	33.4498	20.1566
13.5244	27.4602	25.1974	23.8997	15.8794	12.453	33.3373	19.6074	38.1779	31.977	32.8404	47.116	17.917	36.6974	33.307	20.2707
13.4539	27.2277	25.0014	23.5233	15.6343	12.3766	33.0968	19.536	37.995	31.6415	32.5555	46.8907	17.7833	36.671	33.1282	20.3104
4.39871	25.5817	23.1339	35.83	24.8714	13.9928	28.4681	12.0499	28.6432	21.3875	31.2868	38.5324	36.434	28.8235	26.6447	28.526
4.57727	26.0073	23.5017	36.3895	25.3855	14.1959	28.8436	12.2671	29.0502	21.7528	31.8487	39.0861	36.6944	29.3738	27.072	28.8451
4.777	26.405	23.8342	36.8708	25.8734	14.3791	29.1544	12.4647	29.4078	22.0628	32.3703	39.5359	36.7766	29.901	27.4534	29.061
4.99279	26.7756	24.1346	37.282	26.3357	14.5447	29.4079	12.6442	29.7188	22.3209	32.8508	39.8898	36.7036	30.4026	27.7935	29.1837
5.22109	27.1195	24.4052	37.6292	26.7732	14.6944	29.6095	12.8067	29.9857	22.5304	33.2901	40.1548	36.4927	30.8772	28.0954	29.2213
5.4592	27.4374	24.6481	37.9177	27.1866	14.8291	29.7634	12.9531	30.211	22.6946	33.6888	40.3371	36.1583	31.324	28.3619	29.1808
5.70492	27.7298	24.8651	38.1521	27.5769	14.9496	29.8732	13.0841	30.3966	22.8164	34.0479	40.4425	35.7129	31.7428	28.5948	29.0687
5.95634	27.9975	25.0576	38.3366	27.945	15.0564	29.9421	13.2004	30.5448	22.8989	34.3685	40.4764	35.1683	32.1333	28.7962	28.891
6.21171	28.2408	25.2272	38.4753	28.2916	15.1502	29.9733	13.3027	30.6576	22.9451	34.6518	40.4444	34.5353	32.4956	28.9675	28.6537
6.46943	28.4605	25.3754	38.5721	28.6176	15.2312	29.9695	13.3917	30.7372	22.9579	34.8992	40.3515	33.8245	32.8296	29.1105	28.3624
6.72791	28.6571	25.5037	38.6308	28.9241	15.2999	29.9335	13.4678	30.7854	22.9403	35.1119	40.2032	33.0462	33.1356	29.2265	28.0228
6.98562	28.8312	25.6133	38.6552	29.2118	15.3566	29.8681	13.5318	30.8043	22.8953	35.2913	40.0047	32.2108	33.4135	29.3171	27.6406
7.241	28.9834	25.7059	38.6491	29.4816	15.4017	29.776	13.5841	30.7961	22.8257	35.4387	39.761	31.3286	33.6636	29.3837	27.2213
7.49247	29.1143	25.7829	38.6164	29.7344	15.4356	29.66	13.6253	30.7627	22.7344	35.5555	39.4774	30.4098	33.8858	29.4277	26.7706
7.73839	29.2244	25.8457	38.561	29.971	15.4585	29.5229	13.656	30.7063	22.6245	35.6429	39.1591	29.465	34.0802	29.4506	26.2942
7.97699	29.3145	25.896	38.4869	30.1924	15.471	29.3677	13.6768	30.6289	22.4988	35.7022	38.8114	28.5052	34.2467	29.454	25.798
8.20639	29.385	25.9354	38.3983	30.3992	15.4736	29.1974	13.6881	30.5328	22.3603	35.7343	38.4396	27.5417	34.3849	29.4395	25.2878
8.42448	29.4366	25.9657	38.2997	30.5923	15.4666	29.0154	13.6907	30.4201	22.2118	35.7403	38.0491	26.5866	34.4946	29.4086	24.7699
8.62884	29.47	25.9889	38.1957	30.7723	15.4508	28.8253	13.6849	30.2934	22.0562	35.7207	37.6454	25.6529	34.575	29.3634	24.2507
8.8166	29.4856	26.0073	38.0918	30.94	15.4271	28.6312	13.6713	30.155	21.8966	35.6759	37.2344	24.755	34.6249	29.3059	23.7372
8.9842	29.4843	26.0235	37.994	31.0958	15.3964	28.4381	13.6505	30.0078	21.7357	35.6057	36.822	23.9099	34.6427	29.2386	23.2371
9.127	29.4667	26.0409	37.9097	31.2401	15.3603	28.252	13.6231	29.8549	21.5766	35.5092	36.4149	23.1376	34.6256	29.1644	22.759
9.23861	29.4334	26.0638	37.8479	31.3728	15.3208	28.0808	13.5896	29.7001	21.422	35.3841	36.0205	22.464	34.5692	29.0873	22.3136
9.30964	29.3854	26.0986	37.8216	31.4936	15.2813	27.9357	13.5507	29.5483	21.2749	35.2257	35.6476	21.9248	34.4667	29.0128	21.9144
9.32518	29.3237	26.1546	37.8496	31.601	15.2469	27.8338	13.5068	29.4062	21.1382	35.0254	35.3075	21.5734	34.3059	28.9493	21.5806
9.25231	29.1983	26.147	37.7995	31.5373	15.1489	27.6658	13.4246	29.1413	20.9638	34.6401	34.8425	21.3311	34.0194	28.8538	21.248
9.10152	28.9848	26.0185	37.577	31.2305	14.9439	27.3502	13.2872	28.6803	20.7283	34.0205	34.1637	21.0736	33.5969	28.6909	20.8593
8.91557	28.7214	25.8242	37.2646	30.8038	14.6773	26.9517	13.12	28.1194	20.471	33.2916	33.3872	20.8086	33.1049	28.4834	20.4508
8.73735	28.4465	25.6189	36.9449	30.3811	14.3946	26.5353	12.9484	27.555	20.2316	32.5786	32.6292	20.5442	32.6099	28.2545	20.0591
8.61096	28.1997	25.4591	36.7025	30.0891	14.1426	26.1678	12.7989	27.0862	20.0507	32.0101	32.0091	20.2885	32.1807	28.0279	19.7217
8.58284	28.0223	25.4038	36.6262	30.0613	13.9706	25.9195	12.6994	26.8172	19.971	31.7211	31.6524	20.0505	31.8895	27.8288	19.4778
8.61107	27.8524	25.4027	36.6536	30.2166	13.8195	25.718	12.6137	26.662	19.9702	31.6081	31.4766	19.8419	31.664	27.604	19.2988
8.6244	27.6088	25.3712	36.6661	30.386	13.6053	25.4524	12.491	26.4711	19.9939	31.4796	31.3142	19.6656	31.3882	27.2928	19.1289
8.62636	27.3029	25.3168	36.6698	30.574	13.339	25.1347	12.3374	26.2542	20.0398	31.343	31.168	19.5185	31.0699	26.907	18.9681
8.61943	26.943	25.2442	36.6685	30.7825	13.0287	24.7737	12.1572	26.0177	20.106	31.2024	31.0392	19.3981	30.7149	26.4556	18.8164
8.60549	26.5356	25.1569	36.6646	31.0119	12.6806	24.3758	11.9541	25.7664	20.1903	31.0608	30.9281	19.3019	30.3278	25.9463	18.6733
8.58612	26.0863	25.0573	36.66	31.2617	12.3001	23.9468	11.7311	25.5039	20.2911	30.9201	30.8346	19.2277	29.9126	25.3856	18.5383
8.56271	25.6001	24.9473	36.656	31.531	11.8921	23.4916	11.491	25.2329	20.4065	30.7817	30.7584	19.1731	29.4728	24.7797	18.4107
8.5365	25.0818	24.8286	36.6537	31.8184	11.4609	23.0148	11.2364	24.9562	20.5348	30.647	30.6988	19.136	29.0118	24.1344	18.29
8.50869	24.5358	24.7027	36.654	32.1226	11.0108	22.5205	10.9699	24.676	20.6742	30.5167	30.6552	19.1143	28.5327	23.4552	18.1753
8.48043	23.9663	24.5709	36.6578	32.4419	10.5458	22.013	10.6938	24.3945	20.8229	30.3917	30.6268	19.1057	28.0388	22.7476	18.0661
8.45285	23.3776	24.4345	36.6659	32.7746	10.0701	21.4965	10.4106	24.1139	20.9792	30.2729	30.6129	19.1081	27.533	22.017	17.9616
8.42709	22.774	24.2948	36.6791	33.1191	9.58762	20.9748	10.1226	23.8361	21.1414	30.1609	30.6126	19.1193	27.0185	21.2689	17.8609
8.40434	22.1596	24.1529	36.6982	33.4738	9.10248	20.4524	9.83231	23.5634	21.3075	30.0567	30.6252	19.137	26.4983	20.5087	17.7634
8.38581	21.5388	24.0103	36.7242	33.8371	8.61888	19.9333	9.54214	23.298	21.476	29.9611	30.6501	19.1589	25.9757	19.7419	17.6681
8.37278	20.9159	23.8683	36.758	34.2076	8.14117	19.422	9.25464	23.0424	21.6448	29.8752	30.6866	19.1825	25.4539	18.9743	17.5743
8.36667	20.2957	23.7286	36.801	34.5841	7.67395	18.9232	8.97246	22.7992	21.812	29.8002	30.7342	19.2055	24.9364	18.2115	17.481
8.36903	19.6829	23.5929	36.8547	34.9655	7.22218	18.4421	8.69844	22.5714	21.9757	29.7377	30.7926	19.2251	24.427	17.4599	17.3872
8.38165	19.0828	23.4635	36.9208	35.3515	6.79136	17.9844	8.43563	22.3626	22.1338	29.6898	30.8618	19.2385	23.9298	16.7261	17.292
8.40663	18.5013	23.343	37.002	35.742	6.38773	17.5566	8.18747	22.1773	22.284	29.659	30.9421	19.2424	23.4493	16.0173	17.1942
8.44659	17.9452	23.2347	37.1017	36.138	6.01872	17.1666	7.95795	22.0209	22.4237	29.6491	31.0345	19.2332	22.9912	15.3418	17.0923
8.50494	17.4227	23.1434	37.2245	36.5421	5.69357	16.8243	7.75191	21.9011	22.5501	29.6653	31.1409	19.2063	22.5621	14.7093	16.9848
8.58635	16.9441	23.0757	37.3776	36.959	5.42452	16.543	7.57561	21.8282	22.6594	29.7154	31.2647	19.156	22.1709	14.1322	16.8695
8.69769	16.5239	23.0414	37.5719	37.3976	5.22887	16.3415	7.43771	21.8182	22.7472	29.8116	31.4119	19.0745	21.8301	13.6271	16.7437
8.84985	16.1837	23.0568	37.8255	37.8741	5.13334	16.2493	7.3513	21.8965	22.8066	29.9742	31.5933	18.9499	21.5588	13.2186	16.603
9.00445	15.8792	23.1069	38.1096	38.3975	5.08676	16.2134	7.24986	21.9982	22.8063	30.1748	31.7525	18.7023	21.2396	12.86	16.4484
9.12241	15.5555	23.1554	38.3755	38.932	5.0189	16.157	7.0791	22.0428	22.739	30.3581	31.8363	18.3099	20.7838	12.491	16.2867
9.21852	15.228	23.194	38.6207	39.4375	4.93961	16.087	6.87565	22.0451	22.6317	30.5144	31.8663	17.8426	20.2608	12.1249	16.1203
9.3078	14.9123	23.2147	38.8426	39.8742	4.85905	16.0105	6.67635	22.0203	22.5116	30.634	31.8644	17.3701	19.7402	11.7755	15.9517
9.40598	14.6249	23.2098	39.039	40.202	4.78795	15.9354	6.51929	21.9844	22.4071	30.7079	31.8539	16.9644	19.294	11.4572	15.7837
9.52985	14.3838	23.1714	39.208	40.3794	4.73796	15.87	6.44469	21.9548	22.3487	30.727	31.8598	16.7012	18.998	11.1851	15.6193
9.69957	14.1653	23.076	39.344	40.4181	4.71794	15.8288	6.45322	21.938	22.3158	30.7153	31.8833	16.5318	18.8259	10.9695	15.4534
9.92036	13.9368	22.9148	39.4492	40.3692	4.72774	15.8197	6.51465	21.9305	22.2702	30.7042	31.9109	16.3593	18.6987	10.8057	15.2792
10.1878	13.7025	22.6982	39.5305	40.2446	4.76607	15.8411	6.62514	21.9342	22.2157	30.6951	31.9458	16.1878	18.6158	10.6883	15.0978
10.4976	13.465	22.4337	39.5924	40.0528	4.83138	15.8915	6.78084	21.95	22.1544	30.6885	31.9894	16.0201	18.5753	10.6128	14.9099
10.8453	13.2262	22.1272	39.6379	39.8006	4.92201	15.9686	6.97789	21.9778	22.0879	30.6842	32.0421	15.8574	18.5752	10.5756	14.7161
11.2266	12.9872	21.7836	39.6693	39.4939	5.03622	16.0706	7.21243	22.0172	22.017	30.6821	32.1035	15.7009	18.6127	10.5734	14.517
11.6372	12.749	21.4075	39.6887	39.1376	5.17222	16.1951	7.48059	22.0675	21.9425	30.6817	32.1732	15.551	18.6854	10.6028	14.3133
12.0728	12.5126	21.0027	39.6974	38.7364	5.32818	16.3399	7.7785	22.1278	21.8648	30.6823	32.2505	15.408	18.7901	10.661	14.1053
12.5289	12.2784	20.5732	39.6969	38.295	5.50228	16.5028	8.10229	22.1973	21.7843	30.6833	32.3343	15.2722	18.9241	10.7448	13.8936
13.0013	12.0472	20.1226	39.6885	37.8175	5.69263	16.6816	8.44807	22.2749	21.7015	30.6841	32.4238	15.1437	19.0844	10.8513	13.6787
13.4855	11.8194	19.6545	39.6734	37.3083	5.89738	16.8738	8.81193	22.3597	21.6164	30.6839	32.518	15.0227	19.2681	10.9777	13.4612
13.9772	11.5956	19.1725	39.6526	36.7715	6.11465	17.0772	9.18997	22.4505	21.5296	30.6821	32.6159	14.9092	19.4721	11.1209	13.2415
14.472	11.3762	18.6801	39.6275	36.2114	6.34253	17.2895	9.57825	22.5465	21.4412	30.6779	32.7165	14.8035	19.6934	11.2781	13.0202
14.9652	11.1617	18.181	39.5991	35.6323	6.57912	17.5082	9.97284	22.6465	21.3516	30.6707	32.8189	14.7057	19.9293	11.4462	12.7977
15.4525	10.9525	17.6788	39.5688	35.0386	6.82249	17.7309	10.3697	22.7499	21.2612	30.6599	32.9222	14.6164	20.1768	11.6221	12.5746
15.9292	10.7492	17.1772	39.5378	34.435	7.07073	17.9554	10.765	22.8556	21.1707	30.645	33.0258	14.5359	20.4332	11.8028	12.3516
16.3907	10.5521	16.6802	39.5076	33.8263	7.32185	18.179	11.1544	22.963	21.0806	30.6254	33.1291	14.4652	20.6958	11.9848	12.1291
16.8319	10.3619	16.192	39.4799	33.218	7.57389	18.3994	11.5339	23.0718	20.9919	30.6009	33.232	14.4055	20.9623	12.1646	11.9078
17.2479	10.1792	15.7173	39.4568	32.6159	7.8248	18.6139	11.8992	23.1815	20.9058	30.5715	33.3346	14.3585	21.2304	12.3383	11.6886
17.6333	10.0047	15.2612	39.4408	32.027	8.0725	18.8199	12.2459	23.2927	20.8241	30.5372	33.4378	14.3269	21.4985	12.5018	11.4722
17.9822	9.83932	14.8299	39.4351	31.4596	8.31479	19.0145	12.5692	23.4061	20.7495	30.4989	33.5434	14.3146	21.7655	12.6497	11.2596
18.2878	9.68418	14.431	39.4444	30.9245	8.54934	19.1946	12.8641	23.524	20.6856	30.4582	33.6549	14.3278	22.0313	12.7759	11.0522
18.542	9.54101	14.075	39.4753	30.4366	8.77352	19.3567	13.1246	23.6504	20.6388	30.4179	33.7785	14.3764	22.2979	12.8718	10.8519
[truncated: 21,811 more rows]

[truncated: 34 more sheets: fig4b, fig4c, fig4d, fig5a, fig5b, fig5c, fig5d, fig5e, fig6d, fig6e, fig6f, figS2, figS3a, figS3b, figS3c, figS4, figS5, figS6, figS7a, figS7b …]
